# Supplementary material for: Rational design of new NO and redox sensitivity into connexin26 hemichannels
Source: Open Biol. 2015 Feb 11;5(2):140208. doi: 10.1098/rsob.140208 (PMC4345282; doi:10.1098/rsob.140208)
Supplement: Data for Figures 3-7 [file rsob140208supp1.zip]

Archive with 17 entries (16 files):
- __MACOSX/._Figure 3b Data.xlsx
- __MACOSX/._Figure 3c Data.xlsx
- __MACOSX/._Figure 4 Data.xlsx
- __MACOSX/._Figure 5a Data.xlsx
- __MACOSX/._Figure 5b Data.xlsx
- __MACOSX/._Figure 5c,d Data.xlsx
- __MACOSX/._Figure 6 Data.xlsx
- __MACOSX/._Figure 7 data.xlsx
- __MACOSX/
- Figure 3b Data.xlsx
- Figure 3c Data.xlsx
- Figure 4 Data.xlsx
- Figure 5a Data.xlsx
- Figure 5b Data.xlsx
- Figure 5c,d Data.xlsx
- Figure 6 Data.xlsx
- Figure 7 data.xlsx
