# Supplementary material for: Rational design of new NO and redox sensitivity into connexin26 hemichannels
Source: Open Biol. 2015 Feb 11;5(2):140208. doi: 10.1098/rsob.140208 (PMC4345282; doi:10.1098/rsob.140208)
Supplement: Data for Figures 3-7 [file rsob140208supp1.zip › Figure 3b Data.xlsx]

## Sheet: 09-07-2013
			2013-07-09
			Control	Ratio	Zero Calcium	Ratio	Nitrite Presence	Ratio
		1	471.645	0.0294118	1756.22	0.0294118	1845.35	0.0294118
		2	764.061	0.0588235	2012.28	0.0588235	2190.25	0.0588235
		3	893.25	0.0882353	2092.85	0.0882353	2231.65	0.0882353
		4	1011.3	0.117647	2187.2	0.117647	2286.34	0.117647
		5	1032.53	0.147059	2351.27	0.147059	2306.4	0.147059
		6	1091.27	0.176471	2646.72	0.176471	2410.59	0.176471
		7	1112.32	0.205882	2651.64	0.205882	2498.73	0.205882
		8	1174.35	0.235294	3303.27	0.235294	2598.4	0.235294
		9	1231.24	0.264706	3501.02	0.264706	2887.15	0.264706
		10	1296.71	0.294118	3559.09	0.294118	2947.27	0.294118
		11	1336.7	0.323529	3577.29	0.323529	3206.63	0.323529
		12	1391.17	0.352941	3712.91	0.352941	3243.72	0.352941
		13	1463.51	0.382353	3889.36	0.382353	3378.72	0.382353
		14	1811.14	0.411765	4099.8	0.411765	3429.68	0.411765
		15	2003.77	0.441176	4197.94	0.441176	3457.64	0.441176
		16	2048.99	0.470588	4278.65	0.470588	3470.72	0.470588
		17	2206.83	0.5	4279.45	0.5	3564.72	0.5
		18	2314.66	0.529412	4941.47	0.529412	3577.85	0.529412
		19	2367.68	0.558824	5284.48	0.558824	3656.27	0.558824
		20	2536.56	0.588235	5359.29	0.588235	3672.4	0.588235
		21	2574.7	0.617647	5430.38	0.617647	3727.95	0.617647
		22	2598.88	0.647059	5795.49	0.647059	3749.85	0.647059
		23	2705.31	0.676471	6064.64	0.676471	3869.48	0.676471
		24	2868.19	0.705882	6244.86	0.705882	3994.5	0.705882
		25	3077.17	0.735294	6351.39	0.735294	4353.86	0.735294
		26	3138.11	0.764706	6470.07	0.764706	4435.37	0.764706
		27	3161.69	0.794118	6544	0.794118	4964.15	0.794118
		28	3233.58	0.823529	6561.77	0.823529	5113.85	0.823529
		29	3318.74	0.852941	6570.78	0.852941	5180.17	0.852941
		30	3629.69	0.882353	7442.92	0.882353	5222.1	0.882353
		31	4036.19	0.911765	7601.33	0.911765	5259.09	0.911765
		32	4116.35	0.941176	8210.51	0.941176	5474.67	0.941176
		33	4116.35	0.970588	8507.07	0.970588	5494.63	0.970588
		34	4127.34	1	8815.49	1	6180.59	1
	Median		2314.66		4941.47		3577.85

## Sheet: 12-07-2013
		2013-07-12
		Control	Ratio	Zero Calcium	Ratio	Nitrite Presence	Ratio
	1	63.441	0.025	1043.79	0.025	866.423	0.025
	2	318.5	0.05	1052.07	0.05	1159.49	0.05
	3	410.78	0.075	1095.51	0.075	1366.58	0.075
	4	484.964	0.1	1098.95	0.1	1501.65	0.1
	5	679.999	0.125	1163.81	0.125	1502.68	0.125
	6	814.083	0.15	1210.11	0.15	1539.18	0.15
	7	881.563	0.175	1229.07	0.175	1628.55	0.175
	8	918.906	0.2	1315.46	0.2	1668.48	0.2
	9	952.66	0.225	1325.1	0.225	1710.53	0.225
	10	972.441	0.25	1370.94	0.25	1741.57	0.25
	11	982.995	0.275	1385.89	0.275	1788.02	0.275
	12	1025.21	0.3	1501.81	0.3	1796.66	0.3
	13	1059.82	0.325	1563.13	0.325	1833.68	0.325
	14	1075.89	0.35	1680.9	0.35	1901.15	0.35
	15	1094.75	0.375	1693.47	0.375	1930.44	0.375
	16	1102.52	0.4	1755.28	0.4	1986.92	0.4
	17	1123.28	0.425	1770.18	0.425	2050.58	0.425
	18	1154.73	0.45	1775.57	0.45	2063.59	0.45
	19	1187.92	0.475	1899.84	0.475	2067.61	0.475
	20	1203.76	0.5	1946.05	0.5	2076.47	0.5
	21	1246.4	0.525	1968.03	0.525	2078.05	0.525
	22	1290.2	0.55	2044.75	0.55	2081.41	0.55
	23	1299.96	0.575	2094.74	0.575	2218.14	0.575
	24	1320.22	0.6	2124.8	0.6	2220.68	0.6
	25	1328.41	0.625	2163.86	0.625	2236.29	0.625
	26	1329.22	0.65	2169.45	0.65	2275.2	0.65
	27	1349.98	0.675	2181.76	0.675	2306.44	0.675
	28	1352.34	0.7	2219.01	0.7	2383.68	0.7
	29	1359.27	0.725	2323.73	0.725	2505.66	0.725
	30	1403.18	0.75	2447.72	0.75	2612.68	0.75
	31	1446.36	0.775	2469.13	0.775	2669.12	0.775
	32	1463.89	0.8	2518.91	0.8	2887.17	0.8
	33	1475.87	0.825	2575.82	0.825	2930.59	0.825
	34	1501.39	0.85	2695.22	0.85	3015.28	0.85
	35	1540.1	0.875	2714.92	0.875	3132.63	0.875
	36	1561.79	0.9	2894	0.9	3242.45	0.9
	37	1629.99	0.925	2930.11	0.925	3461.26	0.925
	38	1636.14	0.95	3562.19	0.95	3597.12	0.95
	39	1766.7	0.975	3948.38	0.975	3620.71	0.975
	40	1921.48	1	4902.79	1	4849.48	1
Median		1225.08		1957.04		2077.26

## Sheet: 16-07-2013
		2013-07-16
		Control	Ratio	Zero Calcium	Ratio	Nitrite Presence	Ratio
	1	308.828	0.025	687.852	0.025	927.775	0.025
	2	403.746	0.05	1117.84	0.05	984.529	0.05
	3	432.114	0.075	1154.18	0.075	1073.83	0.075
	4	623.742	0.1	1425.85	0.1	1197.13	0.1
	5	650.224	0.125	1428.83	0.125	1214.19	0.125
	6	660.537	0.15	1666.61	0.15	1298.97	0.15
	7	701.641	0.175	1670.86	0.175	1394.52	0.175
	8	708.01	0.2	1673.81	0.2	1551.04	0.2
	9	753.543	0.225	1881.46	0.225	1574.57	0.225
	10	777.616	0.25	1900.06	0.25	1585.66	0.25
	11	917.544	0.275	2131.62	0.275	1592.29	0.275
	12	949.824	0.3	2164.45	0.3	1939.49	0.3
	13	972.464	0.325	2257.76	0.325	2039.09	0.325
	14	1036.03	0.35	2291.09	0.35	2070.24	0.35
	15	1130.51	0.375	2349.52	0.375	2208.97	0.375
	16	1152.95	0.4	2391.59	0.4	2220.51	0.4
	17	1175.95	0.425	2431.09	0.425	2221.83	0.425
	18	1201.8	0.45	2443.91	0.45	2446.86	0.45
	19	1233.1	0.475	2472.49	0.475	2454.95	0.475
	20	1265.4	0.5	2521.15	0.5	2537.6	0.5
	21	1311.68	0.525	2532.61	0.525	2691.3	0.525
	22	1311.83	0.55	2553.58	0.55	2806.19	0.55
	23	1335.04	0.575	2751.18	0.575	2908.94	0.575
	24	1383.51	0.6	2778.24	0.6	2941.98	0.6
	25	1396.46	0.625	2806.15	0.625	3025.64	0.625
	26	1428.93	0.65	2822.53	0.65	3075.16	0.65
	27	1432.29	0.675	2844.78	0.675	3105.77	0.675
	28	1489.98	0.7	3046.16	0.7	3129.68	0.7
	29	1520.18	0.725	3115.47	0.725	3207.3	0.725
	30	1521.15	0.75	3164.97	0.75	3339.8	0.75
	31	1537.34	0.775	3274.28	0.775	3371.65	0.775
	32	1587.02	0.8	3323.2	0.8	3396.14	0.8
	33	1590.66	0.825	3423.85	0.825	3487.04	0.825
	34	1637.21	0.85	3479.54	0.85	3662.09	0.85
	35	1760.15	0.875	3663.04	0.875	3665.05	0.875
	36	1762.78	0.9	4121.8	0.9	3717.11	0.9
	37	1775.36	0.925	4129.72	0.925	3906.06	0.925
	38	1843.9	0.95	4286.33	0.95	4107.56	0.95
	39	2250.59	0.975	4357.3	0.975	4779.32	0.975
	40	2385.96	1	4572.74	1	5635.92	1
Median		1288.54		2526.88		2614.45

## Sheet: 18-07-2013
		18/17/2013
		Control	Ratio	Zero Calcium	Ratio	Nitrite Presence	Ratio
	1	448.141	0.025	770.211	0.025	1198.41	0.025
	2	535.813	0.05	1292.91	0.05	1199.71	0.05
	3	542.58	0.075	1320.59	0.075	1349.76	0.075
	4	548.544	0.1	1332.08	0.1	1431.27	0.1
	5	616.336	0.125	1356.46	0.125	1449.98	0.125
	6	687.864	0.15	1375.64	0.15	1460.66	0.15
	7	737.609	0.175	1422.04	0.175	1489.02	0.175
	8	759.187	0.2	1573.01	0.2	1549.25	0.2
	9	837.902	0.225	1637.11	0.225	1591.29	0.225
	10	840.676	0.25	1697.49	0.25	1651.18	0.25
	11	843.754	0.275	1752.93	0.275	1672.3	0.275
	12	980.996	0.3	1774.93	0.3	1726.87	0.3
	13	1012.25	0.325	1823.69	0.325	1828.12	0.325
	14	1035.02	0.35	1835.04	0.35	2122.04	0.35
	15	1057.57	0.375	2060.99	0.375	2173.77	0.375
	16	1101.5	0.4	2097.9	0.4	2472.84	0.4
	17	1105.62	0.425	2137.21	0.425	2502.88	0.425
	18	1106.26	0.45	2201.39	0.45	2503.12	0.45
	19	1203.36	0.475	2313.98	0.475	2597.47	0.475
	20	1275.82	0.5	2317.81	0.5	2669.1	0.5
	21	1279.6	0.525	2324.6	0.525	2700.27	0.525
	22	1328.73	0.55	2423.88	0.55	2730.01	0.55
	23	1397.09	0.575	2424.23	0.575	2870.48	0.575
	24	1557.56	0.6	2594.19	0.6	3034.05	0.6
	25	1577.66	0.625	2660.81	0.625	3197.49	0.625
	26	1632.76	0.65	2692.95	0.65	3411.99	0.65
	27	1769.58	0.675	2768.43	0.675	3432.14	0.675
	28	1884	0.7	2868.01	0.7	3521.6	0.7
	29	1998.72	0.725	2901.05	0.725	3558.93	0.725
	30	2088.66	0.75	3312.26	0.75	3573.17	0.75
	31	2118.64	0.775	3314.34	0.775	3619.76	0.775
	32	2192.79	0.8	3373.66	0.8	3872.65	0.8
	33	2301.77	0.825	3386.19	0.825	3930.86	0.825
	34	2332.4	0.85	3483.36	0.85	4212.59	0.85
	35	2390.09	0.875	3588.09	0.875	4468.95	0.875
	36	2729	0.9	4379.77	0.9	4922.77	0.9
	37	2779.41	0.925	4473.87	0.925	5210.11	0.925
	38	3050.05	0.95	4510.78	0.95	5825.57	0.95
	39	3418.34	0.975	4991.37	0.975	6166.64	0.975
	40	3838.81	1	5474.79	1	6422.23	1
	Median	1277.71		2321.21		2684.68

## Sheet: 19-07-2013
		19/17/2013
		Control	Ratio	Zero Calcium	Ratio	Nitrite Presence	Ratio
	1	335.158	0.025	1047.76	0.025	668.348	0.025
	2	378.664	0.05	1247.41	0.05	1181.44	0.05
	3	407.237	0.075	1371.97	0.075	1188.62	0.075
	4	505.211	0.1	1590.43	0.1	1234.67	0.1
	5	543.677	0.125	1631.03	0.125	1385.19	0.125
	6	621.608	0.15	1905.88	0.15	1600.53	0.15
	7	658.085	0.175	1982.91	0.175	1728.24	0.175
	8	671.313	0.2	2007.04	0.2	1975.83	0.2
	9	735.001	0.225	2164.79	0.225	2003.26	0.225
	10	759.381	0.25	2281.13	0.25	2074.54	0.25
	11	786.617	0.275	2287.54	0.275	2089.62	0.275
	12	862.245	0.3	2316.82	0.3	2098.54	0.3
	13	1046.2	0.325	2344.35	0.325	2315.07	0.325
	14	1066.07	0.35	2347.19	0.35	2322.89	0.35
	15	1117.48	0.375	2361.76	0.375	2612.21	0.375
	16	1158.27	0.4	2548.41	0.4	2623.16	0.4
	17	1291	0.425	2561.34	0.425	2757.87	0.425
	18	1325.4	0.45	2694.28	0.45	2835.2	0.45
	19	1339.9	0.475	2697.8	0.475	2940.24	0.475
	20	1353.18	0.5	2763.52	0.5	3143.27	0.5
	21	1499.49	0.525	2826.28	0.525	3171.67	0.525
	22	1654.64	0.55	2942.92	0.55	3244.72	0.55
	23	1708.13	0.575	3142.22	0.575	3258.17	0.575
	24	1805.54	0.6	3278.48	0.6	3358.87	0.6
	25	1853.5	0.625	3401.86	0.625	3406.77	0.625
	26	1862.47	0.65	3419.38	0.65	3471.44	0.65
	27	1888.44	0.675	3471.93	0.675	3596.09	0.675
	28	1893.39	0.7	3585.78	0.7	3800.87	0.7
	29	1997.34	0.725	3596.68	0.725	3817.68	0.725
	30	2023.85	0.75	3652.95	0.75	4005.19	0.75
	31	2100.59	0.775	3678.21	0.775	4089.23	0.775
	32	2112.5	0.8	3695.28	0.8	4116.21	0.8
	33	2114.61	0.825	3710.12	0.825	4322.72	0.825
	34	2214.91	0.85	3839.06	0.85	4399.31	0.85
	35	2325.32	0.875	3917.34	0.875	4558.46	0.875
	36	2344.86	0.9	4228.36	0.9	4573.37	0.9
	37	2399.32	0.925	4418.83	0.925	5006.36	0.925
	38	2619.08	0.95	4817.29	0.95	5192.64	0.95
	39	2641.6	0.975	4994.33	0.975	5270.24	0.975
	40	2717.73	1	5495.24	1	5552.23	1
Median		1426.33		2794.9		3157.47

## Sheet: Combined
		Control	Ratio	Zero Calcium	Ratio	Nitrate Presence	Ratio
	1	63.441	0.0042735	471.13	0.0042735	207.28	0.0042735
	2	236.858	0.00854701	687.852	0.00854701	253.681	0.00854701
	3	308.828	0.0128205	712.51	0.0128205	307.068	0.0128205
	4	318.5	0.017094	763.889	0.017094	417.598	0.017094
	5	335.158	0.0213675	770.211	0.0213675	475.09	0.0213675
	6	378.664	0.025641	782.177	0.025641	592.896	0.025641
	7	403.746	0.0299145	848.622	0.0299145	668.348	0.0299145
	8	407.237	0.034188	916.356	0.034188	826.439	0.034188
	9	410.043	0.0384615	949.994	0.0384615	866.423	0.0384615
	10	410.78	0.042735	956.524	0.042735	919.21	0.042735
	11	432.114	0.0470085	988.122	0.0470085	922.324	0.0470085
	12	448.141	0.0512821	990.642	0.0512821	927.775	0.0512821
	13	452.464	0.0555556	1043.79	0.0555556	984.529	0.0555556
	14	471.645	0.0598291	1047.76	0.0598291	1073.83	0.0598291
	15	484.964	0.0641026	1052.07	0.0641026	1099.44	0.0641026
	16	505.211	0.0683761	1084.7	0.0683761	1127.69	0.0683761
	17	535.813	0.0726496	1095.51	0.0726496	1159.49	0.0726496
	18	542.58	0.0769231	1098.95	0.0769231	1181.44	0.0769231
	19	543.677	0.0811966	1117.84	0.0811966	1188.62	0.0811966
	20	548.544	0.0854701	1154.18	0.0854701	1197.13	0.0854701
	21	606.552	0.0897436	1163.5	0.0897436	1198.41	0.0897436
	22	616.336	0.0940171	1163.81	0.0940171	1199.71	0.0940171
	23	621.608	0.0982906	1168.23	0.0982906	1214.19	0.0982906
	24	623.742	0.102564	1168.35	0.102564	1234.67	0.102564
	25	650.224	0.106838	1183.64	0.106838	1239.01	0.106838
	26	658.085	0.111111	1196.89	0.111111	1298.97	0.111111
	27	658.449	0.115385	1210.11	0.115385	1304.51	0.115385
	28	660.537	0.119658	1229.07	0.119658	1328.82	0.119658
	29	671.313	0.123932	1247.41	0.123932	1347.36	0.123932
	30	679.999	0.128205	1292.91	0.128205	1349.76	0.128205
	31	687.864	0.132479	1311.17	0.132479	1366.58	0.132479
	32	701.641	0.136752	1315.46	0.136752	1385.19	0.136752
	33	708.01	0.141026	1317.89	0.141026	1394.52	0.141026
	34	735.001	0.145299	1320.59	0.145299	1431.27	0.145299
	35	737.609	0.149573	1324.23	0.149573	1449.98	0.149573
	36	753.543	0.153846	1325.1	0.153846	1460.66	0.153846
	37	759.187	0.15812	1331.85	0.15812	1477.19	0.15812
	38	759.381	0.162393	1332.08	0.162393	1489.02	0.162393
	39	759.816	0.166667	1356.46	0.166667	1501.65	0.166667
	40	761.729	0.17094	1367.03	0.17094	1502.68	0.17094
	41	764.061	0.175214	1370.94	0.175214	1539.18	0.175214
	42	777.616	0.179487	1371.97	0.179487	1549.25	0.179487
	43	786.617	0.183761	1375.64	0.183761	1551.04	0.183761
	44	814.083	0.188034	1385.89	0.188034	1553.46	0.188034
	45	834.103	0.192308	1422.04	0.192308	1574.57	0.192308
	46	837.902	0.196581	1425.85	0.196581	1585.66	0.196581
	47	840.676	0.200855	1428.83	0.200855	1591.29	0.200855
	48	843.754	0.205128	1460	0.205128	1592.29	0.205128
	49	856.744	0.209402	1485.56	0.209402	1600.53	0.209402
	50	858.711	0.213675	1501.81	0.213675	1628.55	0.213675
	51	862.245	0.217949	1563.13	0.217949	1651.18	0.217949
	52	881.563	0.222222	1573.01	0.222222	1668.48	0.222222
	53	893.25	0.226496	1581.35	0.226496	1672.3	0.226496
	54	910.328	0.230769	1590.43	0.230769	1710.53	0.230769
	55	917.544	0.235043	1599.34	0.235043	1717.83	0.235043
	56	918.906	0.239316	1613.26	0.239316	1726.87	0.239316
	57	920.925	0.24359	1631.03	0.24359	1728.24	0.24359
	58	949.824	0.247863	1637.11	0.247863	1737.01	0.247863
	59	952.66	0.252137	1666.61	0.252137	1741.57	0.252137
	60	961.197	0.25641	1670.86	0.25641	1768.44	0.25641
	61	964.753	0.260684	1673.81	0.260684	1778.08	0.260684
	62	972.441	0.264957	1680.9	0.264957	1788.02	0.264957
	63	972.464	0.269231	1693.47	0.269231	1796.66	0.269231
	64	980.996	0.273504	1697.49	0.273504	1828.12	0.273504
	65	982.995	0.277778	1706.35	0.277778	1833.68	0.277778
	66	983.86	0.282051	1752.93	0.282051	1845.35	0.282051
	67	1011.3	0.286325	1755.28	0.286325	1901.15	0.286325
	68	1012.25	0.290598	1756.22	0.290598	1930.44	0.290598
	69	1013.22	0.294872	1770.18	0.294872	1937.58	0.294872
	70	1025.21	0.299145	1774.93	0.299145	1939.49	0.299145
	71	1032.53	0.303419	1775.57	0.303419	1975.83	0.303419
	72	1035.02	0.307692	1823.69	0.307692	1986.92	0.307692
	73	1036.03	0.311966	1828.83	0.311966	2003.26	0.311966
	74	1046.2	0.316239	1835.04	0.316239	2021.35	0.316239
	75	1057.57	0.320513	1868.95	0.320513	2039.09	0.320513
	76	1059.82	0.324786	1881.46	0.324786	2049.99	0.324786
	77	1066.07	0.32906	1893.65	0.32906	2050.58	0.32906
	78	1075.89	0.333333	1899.84	0.333333	2063.59	0.333333
	79	1091.27	0.337607	1900.06	0.337607	2065.72	0.337607
	80	1094.75	0.34188	1905.88	0.34188	2067.61	0.34188
	81	1101.5	0.346154	1946.05	0.346154	2070.24	0.346154
	82	1102.52	0.350427	1968.03	0.350427	2074.54	0.350427
	83	1104.93	0.354701	1982.91	0.354701	2076.47	0.354701
	84	1105.62	0.358974	1996.97	0.358974	2078.05	0.358974
	85	1106.26	0.363248	2007.04	0.363248	2081.41	0.363248
	86	1112.32	0.367521	2008.4	0.367521	2082.03	0.367521
	87	1117.48	0.371795	2012.28	0.371795	2089.62	0.371795
	88	1123.28	0.376068	2044.75	0.376068	2098.54	0.376068
	89	1130.51	0.380342	2060.99	0.380342	2122.04	0.380342
	90	1136.44	0.384615	2072.41	0.384615	2148.77	0.384615
	91	1141.94	0.388889	2092.85	0.388889	2173.77	0.388889
	92	1152.95	0.393162	2094.74	0.393162	2186.81	0.393162
	93	1154.73	0.397436	2097.9	0.397436	2190.25	0.397436
	94	1157.6	0.401709	2124.8	0.401709	2208.97	0.401709
	95	1158.27	0.405983	2125.58	0.405983	2217.84	0.405983
	96	1163.58	0.410256	2131.62	0.410256	2218.14	0.410256
	97	1174.35	0.41453	2137.21	0.41453	2220.51	0.41453
	98	1175.95	0.418803	2163.86	0.418803	2220.68	0.418803
	99	1187.92	0.423077	2164.45	0.423077	2221.83	0.423077
	100	1199.55	0.42735	2164.79	0.42735	2231.16	0.42735
	101	1201.8	0.431624	2169.45	0.431624	2231.65	0.431624
	102	1203.36	0.435897	2181.76	0.435897	2236.29	0.435897
	103	1203.76	0.440171	2187.2	0.440171	2262.64	0.440171
	104	1216.49	0.444444	2201.39	0.444444	2275.2	0.444444
	105	1231.24	0.448718	2219.01	0.448718	2286.34	0.448718
	106	1233.1	0.452991	2257.76	0.452991	2306.4	0.452991
	107	1246.4	0.457265	2281.13	0.457265	2306.44	0.457265
	108	1265.4	0.461538	2287.54	0.461538	2315.07	0.461538
	109	1275.82	0.465812	2291.09	0.465812	2322.89	0.465812
	110	1279.6	0.470085	2313.98	0.470085	2383.68	0.470085
	111	1290.2	0.474359	2316.82	0.474359	2410.59	0.474359
	112	1291	0.478632	2317.81	0.478632	2446.86	0.478632
	113	1296.71	0.482906	2323.73	0.482906	2454.95	0.482906
	114	1299.96	0.487179	2324.6	0.487179	2472.84	0.487179
	115	1302.43	0.491453	2344.35	0.491453	2498.73	0.491453
	116	1311.68	0.495726	2347.19	0.495726	2502.88	0.495726
	117	1311.83	0.5	2349.52	0.5	2503.12	0.5
	118	1320.22	0.504274	2351.27	0.504274	2505.66	0.504274
	119	1325.4	0.508547	2361.76	0.508547	2537.6	0.508547
	120	1328.41	0.512821	2391.59	0.512821	2565.34	0.512821
	121	1328.73	0.517094	2406.26	0.517094	2597.47	0.517094
	122	1329.22	0.521368	2423.88	0.521368	2598.4	0.521368
	123	1335.04	0.525641	2424.23	0.525641	2598.57	0.525641
	124	1336.7	0.529915	2431.09	0.529915	2599.26	0.529915
	125	1339.9	0.534188	2443.91	0.534188	2612.21	0.534188
	126	1349.98	0.538462	2447.72	0.538462	2612.68	0.538462
	127	1352.34	0.542735	2469.13	0.542735	2623.16	0.542735
	128	1353.18	0.547009	2472.49	0.547009	2669.1	0.547009
	129	1359.27	0.551282	2476.23	0.551282	2669.12	0.551282
	130	1383.51	0.555556	2518.91	0.555556	2691.3	0.555556
	131	1391.17	0.559829	2521.15	0.559829	2700.27	0.559829
	132	1392.05	0.564103	2532.61	0.564103	2723.93	0.564103
	133	1396.46	0.568376	2548.41	0.568376	2730.01	0.568376
	134	1397.09	0.57265	2553.58	0.57265	2757.87	0.57265
	135	1403.18	0.576923	2561.34	0.576923	2806.19	0.576923
	136	1403.74	0.581197	2575.82	0.581197	2835.2	0.581197
	137	1419.69	0.58547	2594.19	0.58547	2839.36	0.58547
	138	1428.93	0.589744	2646.72	0.589744	2870.48	0.589744
	139	1432.29	0.594017	2651.64	0.594017	2887.15	0.594017
	140	1446.36	0.598291	2660.81	0.598291	2887.17	0.598291
	141	1463.51	0.602564	2674.15	0.602564	2908.94	0.602564
	142	1463.89	0.606838	2692.95	0.606838	2930.59	0.606838
	143	1475.87	0.611111	2694.28	0.611111	2940.24	0.611111
	144	1489.98	0.615385	2695.22	0.615385	2941.98	0.615385
	145	1499.49	0.619658	2697.8	0.619658	2947.27	0.619658
	146	1501.39	0.623932	2714.92	0.623932	3015.28	0.623932
	147	1520.18	0.628205	2751.18	0.628205	3025.64	0.628205
	148	1521.15	0.632479	2763.52	0.632479	3034.05	0.632479
	149	1524.05	0.636752	2768.43	0.636752	3075.16	0.636752
	150	1535.53	0.641026	2778.24	0.641026	3105.77	0.641026
	151	1537.34	0.645299	2806.15	0.645299	3108.73	0.645299
	152	1540.1	0.649573	2822.53	0.649573	3129.68	0.649573
	153	1554.07	0.653846	2826.28	0.653846	3132.63	0.653846
	154	1557.56	0.65812	2844.78	0.65812	3143.27	0.65812
	155	1561.79	0.662393	2868.01	0.662393	3171.67	0.662393
	156	1577.66	0.666667	2894	0.666667	3197.49	0.666667
	157	1587.02	0.67094	2901.05	0.67094	3206.63	0.67094
	158	1589	0.675214	2930.11	0.675214	3207.3	0.675214
	159	1590.66	0.679487	2942.92	0.679487	3242.45	0.679487
	160	1629.99	0.683761	2959.83	0.683761	3243.72	0.683761
	161	1632.76	0.688034	3046.16	0.688034	3244.72	0.688034
	162	1636.14	0.692308	3115.47	0.692308	3258.17	0.692308
	163	1637.21	0.696581	3142.22	0.696581	3332.94	0.696581
	164	1654.64	0.700855	3151.22	0.700855	3339.8	0.700855
	165	1708.13	0.705128	3164.97	0.705128	3358.87	0.705128
	166	1735.76	0.709402	3274.28	0.709402	3371.65	0.709402
	167	1744.5	0.713675	3278.48	0.713675	3378.72	0.713675
	168	1760.15	0.717949	3303.27	0.717949	3396.14	0.717949
	169	1762.78	0.722222	3312.26	0.722222	3406.77	0.722222
	170	1766.7	0.726496	3314.34	0.726496	3411.99	0.726496
	171	1769.58	0.730769	3323.2	0.730769	3429.68	0.730769
	172	1775.36	0.735043	3373.66	0.735043	3432.14	0.735043
	173	1805.54	0.739316	3386.19	0.739316	3457.64	0.739316
	174	1811.14	0.74359	3401.86	0.74359	3461.26	0.74359
	175	1819.23	0.747863	3419.38	0.747863	3470.72	0.747863
	176	1838.2	0.752137	3423.85	0.752137	3471.44	0.752137
	177	1843.9	0.75641	3471.93	0.75641	3487.04	0.75641
	178	1853.5	0.760684	3479.54	0.760684	3521.6	0.760684
	179	1862.47	0.764957	3483.36	0.764957	3558.93	0.764957
	180	1884	0.769231	3501.02	0.769231	3564.72	0.769231
	181	1888.44	0.773504	3559.09	0.773504	3573.17	0.773504
	182	1893.39	0.777778	3562.19	0.777778	3577.85	0.777778
	183	1921.48	0.782051	3577.29	0.782051	3596.09	0.782051
	184	1997.34	0.786325	3585.78	0.786325	3597.12	0.786325
	185	1998.72	0.790598	3588.09	0.790598	3619.76	0.790598
	186	2003.77	0.794872	3596.68	0.794872	3620.71	0.794872
	187	2023.85	0.799145	3652.95	0.799145	3656.27	0.799145
	188	2048.99	0.803419	3663.04	0.803419	3662.09	0.803419
	189	2088.66	0.807692	3678.21	0.807692	3665.05	0.807692
	190	2100.59	0.811966	3695.28	0.811966	3672.4	0.811966
	191	2112.5	0.816239	3700.54	0.816239	3717.11	0.816239
	192	2114.61	0.820513	3710.12	0.820513	3727.95	0.820513
	193	2118.64	0.824786	3712.91	0.824786	3749.85	0.824786
	194	2192.79	0.82906	3839.06	0.82906	3800.87	0.82906
	195	2206.83	0.833333	3889.36	0.833333	3817.68	0.833333
	196	2214.91	0.837607	3917.34	0.837607	3869.48	0.837607
	197	2250.59	0.84188	3948.38	0.84188	3872.65	0.84188
	198	2301.77	0.846154	4099.8	0.846154	3906.06	0.846154
	199	2314.66	0.850427	4121.8	0.850427	3930.86	0.850427
	200	2325.32	0.854701	4129.72	0.854701	3994.5	0.854701
	201	2332.4	0.858974	4197.94	0.858974	4005.19	0.858974
	202	2344.86	0.863248	4228.36	0.863248	4089.23	0.863248
	203	2367.68	0.867521	4278.65	0.867521	4107.56	0.867521
	204	2385.96	0.871795	4279.45	0.871795	4116.21	0.871795
	205	2390.09	0.876068	4286.33	0.876068	4212.59	0.876068
	206	2394.41	0.880342	4357.3	0.880342	4322.72	0.880342
	207	2399.32	0.884615	4379.77	0.884615	4353.86	0.884615
	208	2411.62	0.888889	4418.83	0.888889	4399.31	0.888889
	209	2536.56	0.893162	4473.87	0.893162	4435.37	0.893162
	210	2574.7	0.897436	4510.78	0.897436	4468.95	0.897436
	211	2598.88	0.901709	4572.74	0.901709	4558.46	0.901709
	212	2619.08	0.905983	4817.29	0.905983	4573.37	0.905983
	213	2641.6	0.910256	4902.79	0.910256	4779.32	0.910256
	214	2663.87	0.91453	4941.47	0.91453	4849.48	0.91453
	215	2705.31	0.918803	4991.37	0.918803	4883.3	0.918803
	216	2717.73	0.923077	4994.33	0.923077	4922.77	0.923077
	217	2729	0.92735	5284.48	0.92735	4945.48	0.92735
	218	2779.41	0.931624	5359.29	0.931624	4964.15	0.931624
	219	2807.66	0.935897	5430.38	0.935897	5006.36	0.935897
	220	2868.19	0.940171	5474.79	0.940171	5113.85	0.940171
	221	2948.96	0.944444	5495.24	0.944444	5180.17	0.944444
	222	3050.05	0.948718	5795.49	0.948718	5192.64	0.948718
	223	3077.17	0.952991	6064.64	0.952991	5210.11	0.952991
	224	3138.11	0.957265	6244.86	0.957265	5222.1	0.957265
	225	3161.69	0.961538	6351.39	0.961538	5259.09	0.961538
	226	3233.58	0.965812	6470.07	0.965812	5270.24	0.965812
	227	3318.74	0.970085	6544	0.970085	5474.67	0.970085
	228	3418.34	0.974359	6561.77	0.974359	5494.63	0.974359
	229	3629.69	0.978632	6570.78	0.978632	5552.23	0.978632
	230	3838.81	0.982906	7442.92	0.982906	5635.92	0.982906
	231	4036.19	0.987179	7601.33	0.987179	5825.57	0.987179
	232	4116.35	0.991453	8210.51	0.991453	6166.64	0.991453
	233	4116.35	0.995726	8507.07	0.995726	6180.59	0.995726
	234	4127.34	1	8815.49	1	6422.23	1

## Sheet: Mann Whitney U Test
Median	Mutation		Median	Mutation						Con		zero Ca		nitrite
852.179	KC		0	WT						1225.08		1957.04		2077.26
1325.91	KC		0	WT						1277.71		2321.21		2614.45
1325.91	KC		0	WT						1288.54		2526.88		2684.68
1406.97	KC		787.876	WT						1426.33		2794.9		3157.47
1731.14	KC		289.652	WT						2314.66		4941.47		3577.85
	-556.2	WT
	-223.764	WT								1225.08
	289.652	WT								1277.71
	656.033	WT								1288.54
	787.876	WT								1426.33
	852.179	KC								2077.26	1
	1325.91	KC								2314.66
	1325.91	KC								2614.45
	1406.97	KC								2684.68
	1731.14	KC								3157.47
										3577.85
	Man Whitney U	0		p=0.004							U=1	p=0.008
