# Supplementary material for: Rational design of new NO and redox sensitivity into connexin26 hemichannels
Source: Open Biol. 2015 Feb 11;5(2):140208. doi: 10.1098/rsob.140208 (PMC4345282; doi:10.1098/rsob.140208)
Supplement: Data for Figures 3-7 [file rsob140208supp1.zip › Figure 3c Data.xlsx]

## Sheet: 23-07-2013
		Control	Ratio	Zero Calcium	Ratio	Nitrite Presence	Ratio
	1	236.423	0.025	427.572	0.025	385.518	0.025
	2	340.457	0.05	1137.31	0.05	409.234	0.05
	3	446.76	0.075	1146.81	0.075	502.037	0.075
	4	482.104	0.1	1193.42	0.1	506.411	0.1
	5	537.88	0.125	1260.36	0.125	571.226	0.125
	6	788.298	0.15	1340.82	0.15	594.936	0.15
	7	819.713	0.175	1353.65	0.175	701.199	0.175
	8	876.656	0.2	1367.37	0.2	717.423	0.2
	9	1124.46	0.225	1583.33	0.225	732.436	0.225
	10	1144.25	0.25	1829.72	0.25	736.108	0.25
	11	1159.96	0.275	1865.59	0.275	853.806	0.275
	12	1255.86	0.3	1940.11	0.3	860.974	0.3
	13	1264.79	0.325	1958.42	0.325	879.132	0.325
	14	1316.49	0.35	1990.78	0.35	955.618	0.35
	15	1363.68	0.375	2046.46	0.375	987.32	0.375
	16	1364.33	0.4	2067.35	0.4	1011.4	0.4
	17	1512.26	0.425	2107.69	0.425	1027.49	0.425
	18	1620.72	0.45	2185.59	0.45	1040.78	0.45
	19	1631.35	0.475	2242.03	0.475	1062.05	0.475
	20	1731.53	0.5	2252.71	0.5	1110.81	0.5
	21	1764.41	0.525	2578.22	0.525	1272.72	0.525
	22	1802.92	0.55	2635.51	0.55	1281.01	0.55
	23	1804.34	0.575	2693.52	0.575	1287.55	0.575
	24	1814.84	0.6	2733.05	0.6	1320.59	0.6
	25	1819.81	0.625	2969.83	0.625	1381.44	0.625
	26	1853.25	0.65	3038.31	0.65	1388.93	0.65
	27	1857.57	0.675	3088.66	0.675	1453.64	0.675
	28	1907.99	0.7	3292.55	0.7	1487.74	0.7
	29	1982.92	0.725	3417.41	0.725	1488.24	0.725
	30	2101.95	0.75	3676.52	0.75	1513.12	0.75
	31	2214.79	0.775	3784.9	0.775	1516.12	0.775
	32	2223.47	0.8	3825.64	0.8	1595.36	0.8
	33	2348.66	0.825	3898.84	0.825	1652.75	0.825
	34	2364.25	0.85	4327.27	0.85	1686.4	0.85
	35	2382.95	0.875	4368.37	0.875	1817.73	0.875
	36	2405.67	0.9	4376.48	0.9	2118.16	0.9
	37	2423.92	0.925	4410.75	0.925	2410.79	0.925
	38	2826.63	0.95	4505.89	0.95	2421.03	0.95
	39	3040.12	0.975	4710.84	0.975	2656.02	0.975
	40	4105.7	1	4861.73	1	2872.65	1
	median	1747.97		2415.47		1191.77	0.5125		NO diff
									-556.2

## Sheet: 26-07-2013
		Control	Ratio	Zero Calcium	Ratio	Nitrite Presence	Ratio
	1	422.973	0.025	1961.71	0.025	52.13	0.025
	2	435.136	0.05	2243.47	0.05	73.939	0.05
	3	567.672	0.075	2247.75	0.075	238.587	0.075
	4	585.606	0.1	2411.6	0.1	290.336	0.1
	5	710.769	0.125	2513.83	0.125	422.881	0.125
	6	829.595	0.15	2661.99	0.15	704.024	0.15
	7	872.643	0.175	2836.7	0.175	804.167	0.175
	8	970.31	0.2	2845.58	0.2	879.789	0.2
	9	973.12	0.225	2875.86	0.225	925.004	0.225
	10	1009.33	0.25	2937.97	0.25	1060.07	0.25
	11	1108.33	0.275	2968.49	0.275	1100.25	0.275
	12	1135.66	0.3	3057.8	0.3	1222.92	0.3
	13	1183.97	0.325	3121.62	0.325	1285.04	0.325
	14	1275.56	0.35	3359.94	0.35	1298.28	0.35
	15	1414.68	0.375	3360.8	0.375	1330.75	0.375
	16	1431.7	0.4	3404.5	0.4	1358.61	0.4
	17	1596.86	0.425	3414.29	0.425	1413.47	0.425
	18	1620.6	0.45	3435.62	0.45	1431.98	0.45
	19	1687.8	0.475	3457.36	0.475	1486.37	0.475
	20	1692.31	0.5	3475.23	0.5	1497.91	0.5
	21	1755.57	0.525	3517.56	0.525	1502.44	0.525
	22	1762.53	0.55	3566.38	0.55	1565.57	0.55
	23	1915.78	0.575	3571.07	0.575	1646.33	0.575
	24	1959.17	0.6	3589.43	0.6	1685.13	0.6
	25	2026.32	0.625	3749.55	0.625	1733.49	0.625
	26	2037.19	0.65	3850.72	0.65	1800.23	0.65
	27	2057.77	0.675	3890.87	0.675	1853.3	0.675
	28	2117.51	0.7	3938.7	0.7	1887.76	0.7
	29	2122.75	0.725	3945.91	0.725	2019.37	0.725
	30	2125.62	0.75	4031.38	0.75	2082.78	0.75
	31	2247.86	0.775	4085.59	0.775	2144.87	0.775
	32	2296.88	0.8	4131.93	0.8	2225.31	0.8
	33	2337.81	0.825	4321.54	0.825	2317.05	0.825
	34	2387.28	0.85	4390.24	0.85	2317.84	0.85
	35	2507.51	0.875	4443	0.875	2448.87	0.875
	36	2655.35	0.9	4448.71	0.9	2470.61	0.9
	37	2750.07	0.925	4574.48	0.925	2699.66	0.925
	38	2826.94	0.95	4761.28	0.95	2943.91	0.95
	39	3015.84	0.975	5073.12	0.975	3303.12	0.975
	40	3254.95	1	5233.24	1	3931.76	1
	median	1723.94		3496.4		1500.18	0.5125		NO diff
									-223.764

## Sheet: 29-07-2013
		Control	Ratio	Zero Calcium	Ratio	Nitrite Presence	Ratio
	1	262.733	0.025	1083.82	0.025	337.872	0.025
	2	298.116	0.05	1088.96	0.05	399.677	0.05
	3	437.784	0.075	1984.67	0.075	439.791	0.075
	4	471.054	0.1	2091.48	0.1	455.205	0.1
	5	671.068	0.125	2233.25	0.125	479.051	0.125
	6	715.899	0.15	2327.3	0.15	868.461	0.15
	7	732.075	0.175	2539.77	0.175	920.87	0.175
	8	747.224	0.2	2606.17	0.2	1067.93	0.2
	9	845.514	0.225	2618.02	0.225	1129.12	0.225
	10	857.444	0.25	2636.46	0.25	1180.08	0.25
	11	861.39	0.275	2675.66	0.275	1305.66	0.275
	12	942.146	0.3	2700.09	0.3	1349.36	0.3
	13	977.004	0.325	2720.75	0.325	1368.98	0.325
	14	1070.57	0.35	2761.17	0.35	1399.27	0.35
	15	1157.19	0.375	2837.54	0.375	1430.96	0.375
	16	1176.16	0.4	2975.92	0.4	1611.37	0.4
	17	1196.38	0.425	2985.2	0.425	1775.08	0.425
	18	1240.8	0.45	3008.01	0.45	1790.69	0.45
	19	1258.65	0.475	3119.27	0.475	1894.06	0.475
	20	1265.94	0.5	3163.97	0.5	1923.39	0.5
	21	1286.76	0.525	3396.13	0.525	1941.38	0.525
	22	1291.01	0.55	3516.2	0.55	2032.58	0.55
	23	1364.2	0.575	3742.75	0.575	2103.07	0.575
	24	1373.77	0.6	3754.32	0.6	2133.25	0.6
	25	1387.68	0.625	3781.04	0.625	2165.17	0.625
	26	1639.33	0.65	3859.05	0.65	2200.67	0.65
	27	1652.9	0.675	3923.64	0.675	2258.62	0.675
	28	1664.9	0.7	3956.53	0.7	2389.2	0.7
	29	1757.34	0.725	3962.06	0.725	2442.91	0.725
	30	1799.08	0.75	4055.66	0.75	2445.45	0.75
	31	1811.98	0.775	4085.09	0.775	2572.7	0.775
	32	1852.62	0.8	4137.03	0.8	2635.14	0.8
	33	1973.53	0.825	4242.79	0.825	2723.45	0.825
	34	1973.69	0.85	4252.16	0.85	2750.52	0.85
	35	2176.23	0.875	4327.14	0.875	2804.89	0.875
	36	2522.15	0.9	4464.81	0.9	2830.87	0.9
	37	2783.16	0.925	4970.81	0.925	2930.31	0.925
	38	2975.94	0.95	5034.31	0.95	3223.93	0.95
	39	3485.35	0.975	5186.11	0.975	3254.25	0.975
	40	3808.8	1	5895.24	1	3465.63	1
	median	1276.35		3280.05		1932.38	0.5125		NO diff
									656.033

## Sheet: 30-07-2013
		Control	Ratio	Zero Calcium	Ratio	Nitrite Presence	Ratio
	1	40.226	0.025	212.955	0.025	31.511	0.025
	2	81.176	0.05	434.629	0.05	66.147	0.05
	3	176.534	0.075	1009.68	0.075	206.277	0.075
	4	184.486	0.1	1022.71	0.1	298.521	0.1
	5	186.468	0.125	1234.87	0.125	623.654	0.125
	6	203.094	0.15	1273.38	0.15	675.525	0.15
	7	232.312	0.175	1288.07	0.175	691.236	0.175
	8	255.603	0.2	1315.35	0.2	717.084	0.2
	9	330.863	0.225	1566.98	0.225	738.83	0.225
	10	333.824	0.25	1570.47	0.25	865.195	0.25
	11	366.553	0.275	1635.24	0.275	941.802	0.275
	12	406.649	0.3	1636.1	0.3	957.622	0.3
	13	467.629	0.325	1686.18	0.325	1041.98	0.325
	14	489.769	0.35	1699.43	0.35	1042.77	0.35
	15	508.713	0.375	1738.09	0.375	1110.23	0.375
	16	527.741	0.4	1844.1	0.4	1217.74	0.4
	17	647.558	0.425	1958.24	0.425	1362.09	0.425
	18	701.842	0.45	2188.17	0.45	1386.5	0.45
	19	732.417	0.475	2291.02	0.475	1487.98	0.475
	20	743.934	0.5	2302.44	0.5	1507.38	0.5
	21	782.307	0.525	2434.55	0.525	1594.61	0.525
	22	884.854	0.55	2502.6	0.55	1620.65	0.55
	23	1052.23	0.575	2596.15	0.575	1672.68	0.575
	24	1077.09	0.6	2697.78	0.6	1688.71	0.6
	25	1078.48	0.625	2808.14	0.625	1689.64	0.625
	26	1118.68	0.65	2992.59	0.65	1736.38	0.65
	27	1150.05	0.675	3044.53	0.675	1746.58	0.675
	28	1154.05	0.7	3045.57	0.7	1788.7	0.7
	29	1234.56	0.725	3901.12	0.725	1801.96	0.725
	30	1298.53	0.75	4002.56	0.75	1823.97	0.75
	31	1402.07	0.775	4068.49	0.775	1830.38	0.775
	32	1564.89	0.8	4216.8	0.8	1929.38	0.8
	33	1618.65	0.825	4245.58	0.825	2048.95	0.825
	34	1711.83	0.85	4342.65	0.85	2064.42	0.85
	35	1891.49	0.875	4483.72	0.875	2154.64	0.875
	36	1910.94	0.9	4529.99	0.9	2222.02	0.9
	37	1949.95	0.925	4711.41	0.925	2330.2	0.925
	38	1956.31	0.95	4786.94	0.95	2332.84	0.95
	39	2265.97	0.975	4911.36	0.975	2536.8	0.975
	40	2540.65	1	5102.49	1	3199.93	1
	median	763.12		2368.5		1551	0.5125		NO diff
									787.876

## Sheet: 02-08-2013
		Control	Ratio	Zero Calcium	Ratio	Nitrite Presence	Ratio
	1	441.475	0.025	1151.89	0.025	31.127	0.025
	2	462.553	0.05	1842.74	0.05	123.108	0.05
	3	480.372	0.075	1966.57	0.075	281.534	0.075
	4	537.016	0.1	2107.74	0.1	364.635	0.1
	5	615.456	0.125	2134.45	0.125	703.491	0.125
	6	683.521	0.15	2146.3	0.15	711.908	0.15
	7	794.864	0.175	2367.62	0.175	772.61	0.175
	8	823.898	0.2	2394.55	0.2	796.655	0.2
	9	902.324	0.225	2396.77	0.225	1026.35	0.225
	10	906.139	0.25	2472.55	0.25	1030.98	0.25
	11	912.464	0.275	2571.31	0.275	1072.84	0.275
	12	926.058	0.3	2719.14	0.3	1102.44	0.3
	13	963.188	0.325	2851.88	0.325	1125.22	0.325
	14	988.833	0.35	3026.61	0.35	1251.29	0.35
	15	1083.28	0.375	3029.72	0.375	1338.83	0.375
	16	1193.2	0.4	3152.3	0.4	1340.91	0.4
	17	1264.39	0.425	3183.39	0.425	1374.01	0.425
	18	1294.52	0.45	3323.67	0.45	1440.44	0.45
	19	1321.28	0.475	3399.23	0.475	1505.8	0.475
	20	1330.38	0.5	3479.47	0.5	1584.04	0.5
	21	1453.88	0.525	3645.68	0.525	1779.53	0.525
	22	1485.89	0.55	3789.89	0.55	1811.85	0.55
	23	1562.07	0.575	3853.41	0.575	1875.39	0.575
	24	1597.53	0.6	3966.84	0.6	1902.08	0.6
	25	1609.76	0.625	4047.67	0.625	1943.15	0.625
	26	1651.42	0.65	4069.49	0.65	2004.08	0.65
	27	1695.66	0.675	4157.2	0.675	2063.11	0.675
	28	1697.72	0.7	4158.53	0.7	2219.82	0.7
	29	1711.9	0.725	4189.89	0.725	2602.86	0.725
	30	1750.99	0.75	4265.43	0.75	2654.09	0.75
	31	1763.76	0.775	4367.59	0.775	2795.49	0.775
	32	1773.5	0.8	4375.45	0.8	2914.04	0.8
	33	1830.7	0.825	4391.09	0.825	3062.36	0.825
	34	1869.96	0.85	4449	0.85	3244.88	0.85
	35	1952.39	0.875	4518.36	0.875	3889.66	0.875
	36	2136.87	0.9	4556.55	0.9	3914.39	0.9
	37	2249.92	0.925	4778.19	0.925	3953.41	0.925
	38	2746.69	0.95	4817.66	0.95	4179.26	0.95
	39	3065.28	0.975	4923.32	0.975	4381.65	0.975
	40	3198.82	1	6028.96	1	5004.94	1
	median	1392.13		3562.58		1681.79	0.5125		NO diff
									289.652

## Sheet: Combined
		Control	Ratio	Zero Calcium	Ratio	Nitrite Presence	Ratio
	1	40.226	0.005	212.955	0.005	31.127	0.005
	2	81.176	0.01	427.572	0.01	31.511	0.01
	3	176.534	0.015	434.629	0.015	52.13	0.015
	4	184.486	0.02	1009.68	0.02	66.147	0.02
	5	186.468	0.025	1022.71	0.025	73.939	0.025
	6	203.094	0.03	1083.82	0.03	123.108	0.03
	7	232.312	0.035	1088.96	0.035	206.277	0.035
	8	236.423	0.04	1137.31	0.04	238.587	0.04
	9	255.603	0.045	1146.81	0.045	281.534	0.045
	10	262.733	0.05	1151.89	0.05	290.336	0.05
	11	298.116	0.055	1193.42	0.055	298.521	0.055
	12	330.863	0.06	1234.87	0.06	337.872	0.06
	13	333.824	0.065	1260.36	0.065	364.635	0.065
	14	340.457	0.07	1273.38	0.07	385.518	0.07
	15	366.553	0.075	1288.07	0.075	399.677	0.075
	16	406.649	0.08	1315.35	0.08	409.234	0.08
	17	422.973	0.085	1340.82	0.085	422.881	0.085
	18	435.136	0.09	1353.65	0.09	439.791	0.09
	19	437.784	0.095	1367.37	0.095	455.205	0.095
	20	441.475	0.1	1566.98	0.1	479.051	0.1
	21	446.76	0.105	1570.47	0.105	502.037	0.105
	22	462.553	0.11	1583.33	0.11	506.411	0.11
	23	467.629	0.115	1635.24	0.115	571.226	0.115
	24	471.054	0.12	1636.1	0.12	594.936	0.12
	25	480.372	0.125	1686.18	0.125	623.654	0.125
	26	482.104	0.13	1699.43	0.13	675.525	0.13
	27	489.769	0.135	1738.09	0.135	691.236	0.135
	28	508.713	0.14	1829.72	0.14	701.199	0.14
	29	527.741	0.145	1842.74	0.145	703.491	0.145
	30	537.016	0.15	1844.1	0.15	704.024	0.15
	31	537.88	0.155	1865.59	0.155	711.908	0.155
	32	567.672	0.16	1940.11	0.16	717.084	0.16
	33	585.606	0.165	1958.24	0.165	717.423	0.165
	34	615.456	0.17	1958.42	0.17	732.436	0.17
	35	647.558	0.175	1961.71	0.175	736.108	0.175
	36	671.068	0.18	1966.57	0.18	738.83	0.18
	37	683.521	0.185	1984.67	0.185	772.61	0.185
	38	701.842	0.19	1990.78	0.19	796.655	0.19
	39	710.769	0.195	2046.46	0.195	804.167	0.195
	40	715.899	0.2	2067.35	0.2	853.806	0.2
	41	732.075	0.205	2091.48	0.205	860.974	0.205
	42	732.417	0.21	2107.69	0.21	865.195	0.21
	43	743.934	0.215	2107.74	0.215	868.461	0.215
	44	747.224	0.22	2134.45	0.22	879.132	0.22
	45	782.307	0.225	2146.3	0.225	879.789	0.225
	46	788.298	0.23	2185.59	0.23	920.87	0.23
	47	794.864	0.235	2188.17	0.235	925.004	0.235
	48	819.713	0.24	2233.25	0.24	941.802	0.24
	49	823.898	0.245	2242.03	0.245	955.618	0.245
	50	829.595	0.25	2243.47	0.25	957.622	0.25
	51	845.514	0.255	2247.75	0.255	987.32	0.255
	52	857.444	0.26	2252.71	0.26	1011.4	0.26
	53	861.39	0.265	2291.02	0.265	1026.35	0.265
	54	872.643	0.27	2302.44	0.27	1027.49	0.27
	55	876.656	0.275	2327.3	0.275	1030.98	0.275
	56	884.854	0.28	2367.62	0.28	1040.78	0.28
	57	902.324	0.285	2394.55	0.285	1041.98	0.285
	58	906.139	0.29	2396.77	0.29	1042.77	0.29
	59	912.464	0.295	2411.6	0.295	1060.07	0.295
	60	926.058	0.3	2434.55	0.3	1062.05	0.3
	61	942.146	0.305	2472.55	0.305	1067.93	0.305
	62	963.188	0.31	2502.6	0.31	1072.84	0.31
	63	970.31	0.315	2513.83	0.315	1100.25	0.315
	64	973.12	0.32	2539.77	0.32	1102.44	0.32
	65	977.004	0.325	2571.31	0.325	1110.23	0.325
	66	988.833	0.33	2578.22	0.33	1110.81	0.33
	67	1009.33	0.335	2596.15	0.335	1125.22	0.335
	68	1052.23	0.34	2606.17	0.34	1129.12	0.34
	69	1070.57	0.345	2618.02	0.345	1180.08	0.345
	70	1077.09	0.35	2635.51	0.35	1217.74	0.35
	71	1078.48	0.355	2636.46	0.355	1222.92	0.355
	72	1083.28	0.36	2661.99	0.36	1251.29	0.36
	73	1108.33	0.365	2675.66	0.365	1272.72	0.365
	74	1118.68	0.37	2693.52	0.37	1281.01	0.37
	75	1124.46	0.375	2697.78	0.375	1285.04	0.375
	76	1135.66	0.38	2700.09	0.38	1287.55	0.38
	77	1144.25	0.385	2719.14	0.385	1298.28	0.385
	78	1150.05	0.39	2720.75	0.39	1305.66	0.39
	79	1154.05	0.395	2733.05	0.395	1320.59	0.395
	80	1157.19	0.4	2761.17	0.4	1330.75	0.4
	81	1159.96	0.405	2808.14	0.405	1338.83	0.405
	82	1176.16	0.41	2836.7	0.41	1340.91	0.41
	83	1183.97	0.415	2837.54	0.415	1349.36	0.415
	84	1193.2	0.42	2845.58	0.42	1358.61	0.42
	85	1196.38	0.425	2851.88	0.425	1362.09	0.425
	86	1234.56	0.43	2875.86	0.43	1368.98	0.43
	87	1240.8	0.435	2937.97	0.435	1374.01	0.435
	88	1255.86	0.44	2968.49	0.44	1381.44	0.44
	89	1258.65	0.445	2969.83	0.445	1386.5	0.445
	90	1264.39	0.45	2975.92	0.45	1388.93	0.45
	91	1264.79	0.455	2985.2	0.455	1399.27	0.455
	92	1265.94	0.46	2992.59	0.46	1413.47	0.46
	93	1275.56	0.465	3008.01	0.465	1430.96	0.465
	94	1286.76	0.47	3026.61	0.47	1431.98	0.47
	95	1291.01	0.475	3029.72	0.475	1440.44	0.475
	96	1294.52	0.48	3038.31	0.48	1453.64	0.48
	97	1298.53	0.485	3044.53	0.485	1486.37	0.485
	98	1316.49	0.49	3045.57	0.49	1487.74	0.49
	99	1321.28	0.495	3057.8	0.495	1487.98	0.495
	100	1330.38	0.5	3088.66	0.5	1488.24	0.5
	101	1363.68	0.505	3119.27	0.505	1497.91	0.505
	102	1364.2	0.51	3121.62	0.51	1502.44	0.51
	103	1364.33	0.515	3152.3	0.515	1505.8	0.515
	104	1373.77	0.52	3163.97	0.52	1507.38	0.52
	105	1387.68	0.525	3183.39	0.525	1513.12	0.525
	106	1402.07	0.53	3292.55	0.53	1516.12	0.53
	107	1414.68	0.535	3323.67	0.535	1565.57	0.535
	108	1431.7	0.54	3359.94	0.54	1584.04	0.54
	109	1453.88	0.545	3360.8	0.545	1594.61	0.545
	110	1485.89	0.55	3396.13	0.55	1595.36	0.55
	111	1512.26	0.555	3399.23	0.555	1611.37	0.555
	112	1562.07	0.56	3404.5	0.56	1620.65	0.56
	113	1564.89	0.565	3414.29	0.565	1646.33	0.565
	114	1596.86	0.57	3417.41	0.57	1652.75	0.57
	115	1597.53	0.575	3435.62	0.575	1672.68	0.575
	116	1609.76	0.58	3457.36	0.58	1685.13	0.58
	117	1618.65	0.585	3475.23	0.585	1686.4	0.585
	118	1620.6	0.59	3479.47	0.59	1688.71	0.59
	119	1620.72	0.595	3516.2	0.595	1689.64	0.595
	120	1631.35	0.6	3517.56	0.6	1733.49	0.6
	121	1639.33	0.605	3566.38	0.605	1736.38	0.605
	122	1651.42	0.61	3571.07	0.61	1746.58	0.61
	123	1652.9	0.615	3589.43	0.615	1775.08	0.615
	124	1664.9	0.62	3645.68	0.62	1779.53	0.62
	125	1687.8	0.625	3676.52	0.625	1788.7	0.625
	126	1692.31	0.63	3742.75	0.63	1790.69	0.63
	127	1695.66	0.635	3749.55	0.635	1800.23	0.635
	128	1697.72	0.64	3754.32	0.64	1801.96	0.64
	129	1711.83	0.645	3781.04	0.645	1811.85	0.645
	130	1711.9	0.65	3784.9	0.65	1817.73	0.65
	131	1731.53	0.655	3789.89	0.655	1823.97	0.655
	132	1750.99	0.66	3825.64	0.66	1830.38	0.66
	133	1755.57	0.665	3850.72	0.665	1853.3	0.665
	134	1757.34	0.67	3853.41	0.67	1875.39	0.67
	135	1762.53	0.675	3859.05	0.675	1887.76	0.675
	136	1763.76	0.68	3890.87	0.68	1894.06	0.68
	137	1764.41	0.685	3898.84	0.685	1902.08	0.685
	138	1773.5	0.69	3901.12	0.69	1923.39	0.69
	139	1799.08	0.695	3923.64	0.695	1929.38	0.695
	140	1802.92	0.7	3938.7	0.7	1941.38	0.7
	141	1804.34	0.705	3945.91	0.705	1943.15	0.705
	142	1811.98	0.71	3956.53	0.71	2004.08	0.71
	143	1814.84	0.715	3962.06	0.715	2019.37	0.715
	144	1819.81	0.72	3966.84	0.72	2032.58	0.72
	145	1830.7	0.725	4002.56	0.725	2048.95	0.725
	146	1852.62	0.73	4031.38	0.73	2063.11	0.73
	147	1853.25	0.735	4047.67	0.735	2064.42	0.735
	148	1857.57	0.74	4055.66	0.74	2082.78	0.74
	149	1869.96	0.745	4068.49	0.745	2103.07	0.745
	150	1891.49	0.75	4069.49	0.75	2118.16	0.75
	151	1907.99	0.755	4085.09	0.755	2133.25	0.755
	152	1910.94	0.76	4085.59	0.76	2144.87	0.76
	153	1915.78	0.765	4131.93	0.765	2154.64	0.765
	154	1949.95	0.77	4137.03	0.77	2165.17	0.77
	155	1952.39	0.775	4157.2	0.775	2200.67	0.775
	156	1956.31	0.78	4158.53	0.78	2219.82	0.78
	157	1959.17	0.785	4189.89	0.785	2222.02	0.785
	158	1973.53	0.79	4216.8	0.79	2225.31	0.79
	159	1973.69	0.795	4242.79	0.795	2258.62	0.795
	160	1982.92	0.8	4245.58	0.8	2317.05	0.8
	161	2026.32	0.805	4252.16	0.805	2317.84	0.805
	162	2037.19	0.81	4265.43	0.81	2330.2	0.81
	163	2057.77	0.815	4321.54	0.815	2332.84	0.815
	164	2101.95	0.82	4327.14	0.82	2389.2	0.82
	165	2117.51	0.825	4327.27	0.825	2410.79	0.825
	166	2122.75	0.83	4342.65	0.83	2421.03	0.83
	167	2125.62	0.835	4367.59	0.835	2442.91	0.835
	168	2136.87	0.84	4368.37	0.84	2445.45	0.84
	169	2176.23	0.845	4375.45	0.845	2448.87	0.845
	170	2214.79	0.85	4376.48	0.85	2470.61	0.85
	171	2223.47	0.855	4390.24	0.855	2536.8	0.855
	172	2247.86	0.86	4391.09	0.86	2572.7	0.86
	173	2249.92	0.865	4410.75	0.865	2602.86	0.865
	174	2265.97	0.87	4443	0.87	2635.14	0.87
	175	2296.88	0.875	4448.71	0.875	2654.09	0.875
	176	2337.81	0.88	4449	0.88	2656.02	0.88
	177	2348.66	0.885	4464.81	0.885	2699.66	0.885
	178	2364.25	0.89	4483.72	0.89	2723.45	0.89
	179	2382.95	0.895	4505.89	0.895	2750.52	0.895
	180	2387.28	0.9	4518.36	0.9	2795.49	0.9
	181	2405.67	0.905	4529.99	0.905	2804.89	0.905
	182	2423.92	0.91	4556.55	0.91	2830.87	0.91					Cx26WT
	183	2507.51	0.915	4574.48	0.915	2872.65	0.915					NO2 diff
	184	2522.15	0.92	4710.84	0.92	2914.04	0.92					289.652
	185	2540.65	0.925	4711.41	0.925	2930.31	0.925					787.876
	186	2655.35	0.93	4761.28	0.93	2943.91	0.93					656.033
	187	2746.69	0.935	4778.19	0.935	3062.36	0.935					-223.764
	188	2750.07	0.94	4786.94	0.94	3199.93	0.94					-556.2
	189	2783.16	0.945	4817.66	0.945	3223.93	0.945
	190	2826.63	0.95	4861.73	0.95	3244.88	0.95				median	289.652
	191	2826.94	0.955	4911.36	0.955	3254.25	0.955				UQ	656.033
	192	2975.94	0.96	4923.32	0.96	3303.12	0.96				LQ	-223.764
	193	3015.84	0.965	4970.81	0.965	3465.63	0.965				pos	366.381
	194	3040.12	0.97	5034.31	0.97	3889.66	0.97				neg	513.417
	195	3065.28	0.975	5073.12	0.975	3914.39	0.975
	196	3198.82	0.98	5102.49	0.98	3931.76	0.98
	197	3254.95	0.985	5186.11	0.985	3953.41	0.985
	198	3485.35	0.99	5233.24	0.99	4179.26	0.99
	199	3808.8	0.995	5895.24	0.995	4381.65	0.995
	200	4105.7	1	6028.96	1	5004.94	1
