# Supplementary material for: Rational design of new NO and redox sensitivity into connexin26 hemichannels
Source: Open Biol. 2015 Feb 11;5(2):140208. doi: 10.1098/rsob.140208 (PMC4345282; doi:10.1098/rsob.140208)
Supplement: Data for Figures 3-7 [file rsob140208supp1.zip › Figure 4 Data.xlsx]

## Sheet: Sheet1
		209.62				323.493				201.249
control					zero ca2+			no2
1	0.0222222	15.771		1	0.0227273	39.625		1	0.0217391	43.559
2	0.0444444	16.069		2	0.0454545	76.215		2	0.0434783	66.676
3	0.0666667	73.05		3	0.0681818	98.013		3	0.0652174	69.584
4	0.0888889	83.52		4	0.0909091	130.757		4	0.0869565	72.959
5	0.111111	83.793		5	0.113636	157.237		5	0.108696	87.585
6	0.133333	85.354		6	0.136364	191.036		6	0.130435	88.237
7	0.155556	95.301		7	0.159091	193.371		7	0.152174	93.68
8	0.177778	108.692		8	0.181818	197.467		8	0.173913	99.348
9	0.2	128.478		9	0.204545	201.676		9	0.195652	105.734
10	0.222222	147.528		10	0.227273	206.96		10	0.217391	108.297
11	0.244444	151.013		11	0.25	215.496		11	0.23913	115.156
12	0.266667	154.358		12	0.272727	225.672		12	0.26087	115.655
13	0.288889	158.181		13	0.295455	225.712		13	0.282609	123.424
14	0.311111	159.392		14	0.318182	229.445		14	0.304348	123.448
15	0.333333	172.655		15	0.340909	232.181		15	0.326087	125.011
16	0.355556	181.164		16	0.363636	232.959		16	0.347826	133.557
17	0.377778	181.849		17	0.386364	303.754		17	0.369565	143.996
18	0.4	188.408		18	0.409091	307.404		18	0.391304	148.593
19	0.422222	190.317		19	0.431818	309.869		19	0.413043	155.786
20	0.444444	205.221		20	0.454545	319.509		20	0.434783	159.877
21	0.466667	207.018		21	0.477273	321.258		21	0.456522	166.94
22	0.488889	208.559		22	0.5	323.203		22	0.478261	169.755
23	0.511111	209.62		23	0.522727	323.784		23	0.5	197.734
24	0.533333	224.481		24	0.545455	333.338		24	0.521739	204.764
25	0.555556	228.652		25	0.568182	343.609		25	0.543478	208.862
26	0.577778	230.529		26	0.590909	354.944		26	0.565217	209.398
27	0.6	235.857		27	0.613636	365.619		27	0.586957	222.628
28	0.622222	238.64		28	0.636364	367.385		28	0.608696	230.931
29	0.644444	251.407		29	0.659091	373.102		29	0.630435	245.398
30	0.666667	254.032		30	0.681818	377.121		30	0.652174	274.008
31	0.688889	262.973		31	0.704545	386.913		31	0.673913	278.804
32	0.711111	273.579		32	0.727273	423.065		32	0.695652	279.657
33	0.733333	281.117		33	0.75	428.036		33	0.717391	293.963
34	0.755556	295.798		34	0.772727	433.543		34	0.73913	295.896
35	0.777778	300.517		35	0.795455	449.717		35	0.76087	302.323
36	0.8	303.588		36	0.818182	465.123		36	0.782609	318.414
37	0.822222	306.554		37	0.840909	465.635		37	0.804348	322.117
38	0.844444	309.353		38	0.863636	467.712		38	0.826087	425.549
39	0.866667	319.631		39	0.886364	470.01		39	0.847826	444.272
40	0.888889	328.465		40	0.909091	492.499		40	0.869565	449.369
41	0.911111	342.098		41	0.931818	497.588		41	0.891304	463.287
42	0.933333	402.183		42	0.954545	564.988		42	0.913043	470.487
43	0.955556	408.481		43	0.977273	569.539		43	0.934783	487.892
44	0.977778	508.955		44	1	952.398		44	0.956522	505.381
45	1	513.489						45	0.978261	651.406
								46	1	693.477

## Sheet: Sheet2
		293.044				436.558				150.43
		control		zero ca2+				nitrite
1	0.0222222	34.59		1	0.0208333	132.142		1	0.0196078	25.113
2	0.0444444	43.76		2	0.0416667	197.661		2	0.0392157	25.931
3	0.0666667	93.069		3	0.0625	230.065		3	0.0588235	28.71
4	0.0888889	96.621		4	0.0833333	239.402		4	0.0784314	48.721
5	0.111111	121.736		5	0.104167	259.284		5	0.0980392	62.482
6	0.133333	132.473		6	0.125	267.784		6	0.117647	63.584
7	0.155556	132.581		7	0.145833	274.785		7	0.137255	66.584
8	0.177778	145.642		8	0.166667	287.827		8	0.156863	71.735
9	0.2	153.649		9	0.1875	315.567		9	0.176471	71.797
10	0.222222	170.751		10	0.208333	323.677		10	0.196078	76.463
11	0.244444	175.701		11	0.229167	350.22		11	0.215686	85.991
12	0.266667	207.006		12	0.25	350.511		12	0.235294	87.763
13	0.288889	207.409		13	0.270833	351.609		13	0.254902	87.926
14	0.311111	218.065		14	0.291667	354.731		14	0.27451	89.454
15	0.333333	224.128		15	0.3125	369.817		15	0.294118	102.154
16	0.355556	226.516		16	0.333333	374.478		16	0.313725	115.287
17	0.377778	227.791		17	0.354167	397.992		17	0.333333	121.051
18	0.4	247.446		18	0.375	398.692		18	0.352941	121.669
19	0.422222	252.119		19	0.395833	408.45		19	0.372549	125.351
20	0.444444	262.541		20	0.416667	414.989		20	0.392157	129.856
21	0.466667	263.21		21	0.4375	425.783		21	0.411765	130.837
22	0.488889	289.827		22	0.458333	429.876		22	0.431373	138.773
23	0.511111	293.044		23	0.479167	435.315		23	0.45098	143.099
24	0.533333	309.24		24	0.5	435.366		24	0.470588	145.345
25	0.555556	326.109		25	0.520833	437.751		25	0.490196	145.468
26	0.577778	340.909		26	0.541667	438.146		26	0.509804	150.43
27	0.6	342.59		27	0.5625	443.164		27	0.529412	159.116
28	0.622222	345.981		28	0.583333	446.687		28	0.54902	169.69
29	0.644444	352.902		29	0.604167	449.109		29	0.568627	176.063
30	0.666667	360.672		30	0.625	449.743		30	0.588235	177.341
31	0.688889	383.562		31	0.645833	451.12		31	0.607843	187.066
32	0.711111	390.67		32	0.666667	455.078		32	0.627451	194.64
33	0.733333	401.962		33	0.6875	459.616		33	0.647059	194.98
34	0.755556	403.076		34	0.708333	464.526		34	0.666667	196.793
35	0.777778	406.532		35	0.729167	466.839		35	0.686275	208.962
36	0.8	415.894		36	0.75	478.516		36	0.705882	217.543
37	0.822222	425.672		37	0.770833	497.205		37	0.72549	230.32
38	0.844444	426.554		38	0.791667	515.486		38	0.745098	231.056
39	0.866667	447.654		39	0.8125	525.266		39	0.764706	239.648
40	0.888889	458.741		40	0.833333	528.68		40	0.784314	239.97
41	0.911111	491.425		41	0.854167	551.712		41	0.803922	240.437
42	0.933333	527.759		42	0.875	552.702		42	0.823529	246.423
43	0.955556	528.265		43	0.895833	556.639		43	0.843137	274.764
44	0.977778	551.435		44	0.916667	602.845		44	0.862745	284.689
45	1	577.764		45	0.9375	660.507		45	0.882353	292.267
				46	0.958333	727.166		46	0.901961	292.357
				47	0.979167	753.769		47	0.921569	307.024
				48	1	952.414		48	0.941176	340.869
								49	0.960784	372.319
								50	0.980392	386.216
								51	1	410.072

## Sheet: Sheet3
		227.199				369.834					292.663
		control				zero ca2+					no2
1	0.0217391	0.309		1	0.0196078	111.733			1	0.0178571	15.61
2	0.0434783	30.841		2	0.0392157	134.149			2	0.0357143	34.583
3	0.0652174	44.171		3	0.0588235	140.831			3	0.0535714	41.625
4	0.0869565	65.77		4	0.0784314	146.52			4	0.0714286	42.316
5	0.108696	68.501		5	0.0980392	151.041			5	0.0892857	45.113
6	0.130435	70.759		6	0.117647	185.63			6	0.107143	69.935
7	0.152174	81.648		7	0.137255	186.137			7	0.125	80.472
8	0.173913	82.892		8	0.156863	212.253			8	0.142857	95.809
9	0.195652	86.052		9	0.176471	212.852			9	0.160714	97.06
10	0.217391	91.151		10	0.196078	221.456			10	0.178571	117.777
11	0.23913	104.654		11	0.215686	233.004			11	0.196429	124.718
12	0.26087	126.834		12	0.235294	237.114			12	0.214286	143.595
13	0.282609	132.922		13	0.254902	247.974			13	0.232143	163.824
14	0.304348	144.634		14	0.27451	250.418			14	0.25	198.793
15	0.326087	146.854		15	0.294118	266.988			15	0.267857	204.354
16	0.347826	150.683		16	0.313725	273.219			16	0.285714	209.771
17	0.369565	153.018		17	0.333333	303.568			17	0.303571	210.773
18	0.391304	169.547		18	0.352941	319.272			18	0.321429	225.906
19	0.413043	182.227		19	0.372549	324.4			19	0.339286	229.207
20	0.434783	182.912		20	0.392157	356.268			20	0.357143	236.042
21	0.456522	191.777		21	0.411765	363.114			21	0.375	252.758
22	0.478261	200.436		22	0.431373	364.324			22	0.392857	254.227
23	0.5	225.149		23	0.45098	366.527			23	0.410714	257.679
24	0.521739	229.249		24	0.470588	367.333			24	0.428571	264.039
25	0.543478	231.715		25	0.490196	367.601			25	0.446429	271.56
26	0.565217	247.103		26	0.509804	369.834			26	0.464286	275.807
27	0.586957	250.768		27	0.529412	376.252			27	0.482143	276.603
28	0.608696	253.55		28	0.54902	380.95			28	0.5	285.536
29	0.630435	305.496		29	0.568627	390.64			29	0.517857	299.79
30	0.652174	310.326		30	0.588235	395.826			30	0.535714	324.296
31	0.673913	313.747		31	0.607843	404.913			31	0.553571	336.671
32	0.695652	319.631		32	0.627451	406.218			32	0.571429	347.553
33	0.717391	323.764		33	0.647059	418.958			33	0.589286	375.933
34	0.73913	335.463		34	0.666667	419.156			34	0.607143	378.99
35	0.76087	369.192		35	0.686275	426.933			35	0.625	383.88
36	0.782609	409.668		36	0.705882	428.096			36	0.642857	387.649
37	0.804348	484.692		37	0.72549	436.354			37	0.660714	399.549
38	0.826087	497.156		38	0.745098	436.679			38	0.678571	403.767
39	0.847826	500.69		39	0.764706	451.034			39	0.696429	407.877
40	0.869565	510.448		40	0.784314	481.188			40	0.714286	440.944
41	0.891304	511.839		41	0.803922	489.915			41	0.732143	445.908
42	0.913043	524.534		42	0.823529	519.795			42	0.75	473.244
43	0.934783	551.512		43	0.843137	533.216			43	0.767857	481.568
44	0.956522	685.515		44	0.862745	540.92			44	0.785714	489.203
45	0.978261	743.872		45	0.882353	556.825			45	0.803571	535.993
46	1	826.261		46	0.901961	584.613			46	0.821429	555.149
				47	0.921569	595.209			47	0.839286	610.375
				48	0.941176	606.08			48	0.857143	632.077
				49	0.960784	607.591			49	0.875	635.55
				50	0.980392	633.18			50	0.892857	648.371
				51	1	697.18			51	0.910714	669.698
									52	0.928571	686.015
									53	0.946429	782.736
									54	0.964286	785.619
									55	0.982143	857.378
									56	1	998.955

## Sheet: Sheet4
		231.14				345.73				164.147
		control				zero ca2+				no
1	0.0147059	18.505		1	0.0140845	94.28		1	0.0163934	3.903
2	0.0294118	25.444		2	0.028169	97.082		2	0.0327869	7.631
3	0.0441176	37.708		3	0.0422535	102.137		3	0.0491803	28.138
4	0.0588235	38.625		4	0.056338	143.237		4	0.0655738	33.15
5	0.0735294	51.922		5	0.0704225	151.525		5	0.0819672	49.726
6	0.0882353	52.748		6	0.084507	170.823		6	0.0983607	49.769
7	0.102941	53.413		7	0.0985915	175.019		7	0.114754	51.387
8	0.117647	57.669		8	0.112676	175.053		8	0.131148	58.738
9	0.132353	72.959		9	0.126761	181.485		9	0.147541	58.876
10	0.147059	80.729		10	0.140845	198.642		10	0.163934	65.7
11	0.161765	80.96		11	0.15493	206.37		11	0.180328	67.011
12	0.176471	81.633		12	0.169014	211.484		12	0.196721	79.021
13	0.191176	86.804		13	0.183099	217.962		13	0.213115	80.478
14	0.205882	89.116		14	0.197183	233.254		14	0.229508	85.031
15	0.220588	94.998		15	0.211268	234.518		15	0.245902	98.105
16	0.235294	97.869		16	0.225352	255.113		16	0.262295	106.489
17	0.25	101.851		17	0.239437	258.891		17	0.278689	107.037
18	0.264706	102.345		18	0.253521	269.256		18	0.295082	107.556
19	0.279412	102.772		19	0.267606	283.614		19	0.311475	112.204
20	0.294118	113.1		20	0.28169	287.491		20	0.327869	117.276
21	0.308824	113.388		21	0.295775	297.989		21	0.344262	125.563
22	0.323529	130.143		22	0.309859	298.204		22	0.360656	126.252
23	0.338235	155.363		23	0.323944	298.34		23	0.377049	141.558
24	0.352941	166.971		24	0.338028	299.354		24	0.393443	143.606
25	0.367647	178.727		25	0.352113	301.135		25	0.409836	144.576
26	0.382353	178.766		26	0.366197	306.78		26	0.42623	150.539
27	0.397059	179.375		27	0.380282	306.876		27	0.442623	150.785
28	0.411765	196.961		28	0.394366	313.723		28	0.459016	152.475
29	0.426471	201.345		29	0.408451	320.262		29	0.47541	152.745
30	0.441176	201.894		30	0.422535	323.236		30	0.491803	161.734
31	0.455882	205.726		31	0.43662	326.438		31	0.508197	164.147
32	0.470588	214.361		32	0.450704	328.893		32	0.52459	170.52
33	0.485294	220.731		33	0.464789	329.433		33	0.540984	171.361
34	0.5	228.723		34	0.478873	334.684		34	0.557377	181.048
35	0.514706	233.557		35	0.492958	341.456		35	0.57377	183.393
36	0.529412	235.329		36	0.507042	345.73		36	0.590164	187.394
37	0.544118	236.357		37	0.521127	369.07		37	0.606557	219.336
38	0.558824	242.891		38	0.535211	371.062		38	0.622951	221.347
39	0.573529	259.985		39	0.549296	372.405		39	0.639344	232.164
40	0.588235	288.206		40	0.56338	374.458		40	0.655738	254.219
41	0.602941	296.692		41	0.577465	376.366		41	0.672131	269.965
42	0.617647	303.71		42	0.591549	383.888		42	0.688525	277.063
43	0.632353	308.049		43	0.605634	398.998		43	0.704918	285.032
44	0.647059	316.855		44	0.619718	406.42		44	0.721311	293.029
45	0.661765	324.434		45	0.633803	420.746		45	0.737705	295.488
46	0.676471	342.842		46	0.647887	423.756		46	0.754098	300.008
47	0.691176	345.045		47	0.661972	432.19		47	0.770492	304.313
48	0.705882	345.802		48	0.676056	442.895		48	0.786885	327.039
49	0.720588	354.888		49	0.690141	444.852		49	0.803279	341.707
50	0.735294	363.97		50	0.704225	477.079		50	0.819672	362.958
51	0.75	370.365		51	0.71831	484.181		51	0.836066	367.773
52	0.764706	370.56		52	0.732394	485.345		52	0.852459	375.927
53	0.779412	372.961		53	0.746479	487.373		53	0.868852	411.283
54	0.794118	388.863		54	0.760563	511.254		54	0.885246	442.531
55	0.808824	436.259		55	0.774648	549.291		55	0.901639	444.597
56	0.823529	437.574		56	0.788732	559.96		56	0.918033	509.636
57	0.838235	438.973		57	0.802817	574.795		57	0.934426	531.349
58	0.852941	442.701		58	0.816901	577.248		58	0.95082	542.013
59	0.867647	448.868		59	0.830986	587.262		59	0.967213	636.746
60	0.882353	449.378		60	0.84507	589.975		60	0.983607	648.534
61	0.897059	458.391		61	0.859155	590.634		61	1	658.83
62	0.911765	482.407		62	0.873239	595.91
63	0.926471	488.816		63	0.887324	605.732
64	0.941176	521.58		64	0.901408	613.884
65	0.955882	569.143		65	0.915493	621.182
66	0.970588	603.324		66	0.929577	632.037
67	0.985294	645.598		67	0.943662	650.273
68	1	646.36		68	0.957746	650.309
				69	0.971831	658.798
				70	0.985915	719.792
				71	1	852.9

## Sheet: Sheet5
		696.071				987.221				321.577
		control				zero ca2+		nitrite
1	0.0204082	262.719		1	0.02	323.883		1	0.0185185	88.501
2	0.0408163	265.818		2	0.04	431.431		2	0.037037	138.461
3	0.0612245	291.145		3	0.06	547.504		3	0.0555556	155.53
4	0.0816327	324.762		4	0.08	623.087		4	0.0740741	159.02
5	0.102041	357.387		5	0.1	665.309		5	0.0925926	161.497
6	0.122449	369.454		6	0.12	684.572		6	0.111111	168.712
7	0.142857	373.773		7	0.14	716.752		7	0.12963	181.046
8	0.163265	442.977		8	0.16	736.079		8	0.148148	185.321
9	0.183673	446.628		9	0.18	747.807		9	0.166667	190.771
10	0.204082	485.253		10	0.2	751.717		10	0.185185	193.074
11	0.22449	506.474		11	0.22	777.288		11	0.203704	212.065
12	0.244898	510.476		12	0.24	812.121		12	0.222222	212.904
13	0.265306	516.849		13	0.26	874.082		13	0.240741	229.155
14	0.285714	519.97		14	0.28	874.712		14	0.259259	238.112
15	0.306122	569.052		15	0.3	876.507		15	0.277778	240.441
16	0.326531	581.798		16	0.32	900.013		16	0.296296	245.29
17	0.346939	584.611		17	0.34	906.683		17	0.314815	249.4
18	0.367347	599.866		18	0.36	913.048		18	0.333333	262.412
19	0.387755	616.692		19	0.38	923.288		19	0.351852	266.192
20	0.408163	621.357		20	0.4	926.295		20	0.37037	267.705
21	0.428571	647.372		21	0.42	929.961		21	0.388889	275.652
22	0.44898	656.321		22	0.44	943.096		22	0.407407	279.135
23	0.469388	665.007		23	0.46	944.245		23	0.425926	296.741
24	0.489796	665.317		24	0.48	950.307		24	0.444444	304.966
25	0.510204	696.071		25	0.5	967.885		25	0.462963	312.387
26	0.530612	709.118		26	0.52	1006.56		26	0.481481	315.786
27	0.55102	736.595		27	0.54	1015.78		27	0.5	317.794
28	0.571429	738.931		28	0.56	1055.85		28	0.518519	325.36
29	0.591837	797.819		29	0.58	1066.6		29	0.537037	326.002
30	0.612245	813.205		30	0.6	1067.05		30	0.555556	326.956
31	0.632653	819.648		31	0.62	1082.76		31	0.574074	347.71
32	0.653061	853.661		32	0.64	1133.36		32	0.592593	347.985
33	0.673469	866.06		33	0.66	1150.16		33	0.611111	357.795
34	0.693878	891.988		34	0.68	1161.82		34	0.62963	368.574
35	0.714286	906.764		35	0.7	1201.65		35	0.648148	371.79
36	0.734694	915.963		36	0.72	1218.4		36	0.666667	372.405
37	0.755102	958.989		37	0.74	1321.35		37	0.685185	385.462
38	0.77551	1000.08		38	0.76	1349.57		38	0.703704	391.698
39	0.795918	1013.56		39	0.78	1366.47		39	0.722222	449.313
40	0.816327	1094.75		40	0.8	1429.5		40	0.740741	462.559
41	0.836735	1131.52		41	0.82	1449.79		41	0.759259	475.005
42	0.857143	1161.73		42	0.84	1504.69		42	0.777778	512.35
43	0.877551	1196.09		43	0.86	1534.07		43	0.796296	532.003
44	0.897959	1298.35		44	0.88	1613.16		44	0.814815	549.407
45	0.918367	1305.09		45	0.9	1625.73		45	0.833333	556.66
46	0.938776	1343.11		46	0.92	1751.5		46	0.851852	563.571
47	0.959184	1442.16		47	0.94	1779.42		47	0.87037	565.894
48	0.979592	1490.15		48	0.96	1826.04		48	0.888889	572.845
49	1	1555.8		49	0.98	1840.07		49	0.907407	591.054
				50	1	1851		50	0.925926	644.175
								51	0.944444	661.909
								52	0.962963	742.686
								53	0.981481	779.727
								54	1	811.131

## Sheet: Combined
combined
		control			zero ca2+			nitrite
1	0.00395257	0.309		1	0.00378788	39.625		1	0.00373134	3.903
2	0.00790514	15.771		2	0.00757576	76.215		2	0.00746269	7.631
3	0.0118577	16.069		3	0.0113636	94.28		3	0.011194	15.61
4	0.0158103	18.505		4	0.0151515	97.082		4	0.0149254	25.113
5	0.0197628	25.444		5	0.0189394	98.013		5	0.0186567	25.931
6	0.0237154	30.841		6	0.0227273	102.137		6	0.0223881	28.138
7	0.027668	34.59		7	0.0265152	111.733		7	0.0261194	28.71
8	0.0316206	37.708		8	0.030303	130.757		8	0.0298507	33.15
9	0.0355731	38.625		9	0.0340909	132.142		9	0.0335821	34.583
10	0.0395257	43.76		10	0.0378788	134.149		10	0.0373134	41.625
11	0.0434783	44.171		11	0.0416667	140.831		11	0.0410448	42.316
12	0.0474308	51.922		12	0.0454545	143.237		12	0.0447761	43.559
13	0.0513834	52.748		13	0.0492424	146.52		13	0.0485075	45.113
14	0.055336	53.413		14	0.0530303	151.041		14	0.0522388	48.721
15	0.0592885	57.669		15	0.0568182	151.525		15	0.0559701	49.726
16	0.0632411	65.77		16	0.0606061	157.237		16	0.0597015	49.769
17	0.0671937	68.501		17	0.0643939	170.823		17	0.0634328	51.387
18	0.0711462	70.759		18	0.0681818	175.019		18	0.0671642	58.738
19	0.0750988	72.959		19	0.0719697	175.053		19	0.0708955	58.876
20	0.0790514	73.05		20	0.0757576	181.485		20	0.0746269	62.482
21	0.083004	80.729		21	0.0795455	185.63		21	0.0783582	63.584
22	0.0869565	80.96		22	0.0833333	186.137		22	0.0820896	65.7
23	0.0909091	81.633		23	0.0871212	191.036		23	0.0858209	66.584
24	0.0948617	81.648		24	0.0909091	193.371		24	0.0895522	66.676
25	0.0988142	82.892		25	0.094697	197.467		25	0.0932836	67.011
26	0.102767	83.52		26	0.0984848	197.661		26	0.0970149	69.584
27	0.106719	83.793		27	0.102273	198.642		27	0.100746	69.935
28	0.110672	85.354		28	0.106061	201.676		28	0.104478	71.735
29	0.114625	86.052		29	0.109848	206.37		29	0.108209	71.797
30	0.118577	86.804		30	0.113636	206.96		30	0.11194	72.959
31	0.12253	89.116		31	0.117424	211.484		31	0.115672	76.463
32	0.126482	91.151		32	0.121212	212.253		32	0.119403	79.021
33	0.130435	93.069		33	0.125	212.852		33	0.123134	80.472
34	0.134387	94.998		34	0.128788	215.496		34	0.126866	80.478
35	0.13834	95.301		35	0.132576	217.962		35	0.130597	85.031
36	0.142292	96.621		36	0.136364	221.456		36	0.134328	85.991
37	0.146245	97.869		37	0.140152	225.672		37	0.13806	87.585
38	0.150198	101.851		38	0.143939	225.712		38	0.141791	87.763
39	0.15415	102.345		39	0.147727	229.445		39	0.145522	87.926
40	0.158103	102.772		40	0.151515	230.065		40	0.149254	88.237
41	0.162055	104.654		41	0.155303	232.181		41	0.152985	88.501
42	0.166008	108.692		42	0.159091	232.959		42	0.156716	89.454
43	0.16996	113.1		43	0.162879	233.004		43	0.160448	93.68
44	0.173913	113.388		44	0.166667	233.254		44	0.164179	95.809
45	0.177866	121.736		45	0.170455	234.518		45	0.16791	97.06
46	0.181818	126.834		46	0.174242	237.114		46	0.171642	98.105
47	0.185771	128.478		47	0.17803	239.402		47	0.175373	99.348
48	0.189723	130.143		48	0.181818	247.974		48	0.179104	102.154
49	0.193676	132.473		49	0.185606	250.418		49	0.182836	105.734
50	0.197628	132.581		50	0.189394	255.113		50	0.186567	106.489
51	0.201581	132.922		51	0.193182	258.891		51	0.190299	107.037
52	0.205534	144.634		52	0.19697	259.284		52	0.19403	107.556
53	0.209486	145.642		53	0.200758	266.988		53	0.197761	108.297
54	0.213439	146.854		54	0.204545	267.784		54	0.201493	112.204
55	0.217391	147.528		55	0.208333	269.256		55	0.205224	115.156
56	0.221344	150.683		56	0.212121	273.219		56	0.208955	115.287
57	0.225296	151.013		57	0.215909	274.785		57	0.212687	115.655
58	0.229249	153.018		58	0.219697	283.614		58	0.216418	117.276
59	0.233202	153.649		59	0.223485	287.491		59	0.220149	117.777
60	0.237154	154.358		60	0.227273	287.827		60	0.223881	121.051
61	0.241107	155.363		61	0.231061	297.989		61	0.227612	121.669
62	0.245059	158.181		62	0.234848	298.204		62	0.231343	123.424
63	0.249012	159.392		63	0.238636	298.34		63	0.235075	123.448
64	0.252964	166.971		64	0.242424	299.354		64	0.238806	124.718
65	0.256917	169.547		65	0.246212	301.135		65	0.242537	125.011
66	0.26087	170.751		66	0.25	303.568		66	0.246269	125.351
67	0.264822	172.655		67	0.253788	303.754		67	0.25	125.563
68	0.268775	175.701		68	0.257576	306.78		68	0.253731	126.252
69	0.272727	178.727		69	0.261364	306.876		69	0.257463	129.856
70	0.27668	178.766		70	0.265152	307.404		70	0.261194	130.837
71	0.280632	179.375		71	0.268939	309.869		71	0.264925	133.557
72	0.284585	181.164		72	0.272727	313.723		72	0.268657	138.461
73	0.288538	181.849		73	0.276515	315.567		73	0.272388	138.773
74	0.29249	182.227		74	0.280303	319.272		74	0.276119	141.558
75	0.296443	182.912		75	0.284091	319.509		75	0.279851	143.099
76	0.300395	188.408		76	0.287879	320.262		76	0.283582	143.595
77	0.304348	190.317		77	0.291667	321.258		77	0.287313	143.606
78	0.3083	191.777		78	0.295455	323.203		78	0.291045	143.996
79	0.312253	196.961		79	0.299242	323.236		79	0.294776	144.576
80	0.316206	200.436		80	0.30303	323.677		80	0.298507	145.345
81	0.320158	201.345		81	0.306818	323.784		81	0.302239	145.468
82	0.324111	201.894		82	0.310606	323.883		82	0.30597	148.593
83	0.328063	205.221		83	0.314394	324.4		83	0.309701	150.43
84	0.332016	205.726		84	0.318182	326.438		84	0.313433	150.539
85	0.335968	207.006		85	0.32197	328.893		85	0.317164	150.785
86	0.339921	207.018		86	0.325758	329.433		86	0.320896	152.475
87	0.343874	207.409		87	0.329545	333.338		87	0.324627	152.745
88	0.347826	208.559		88	0.333333	334.684		88	0.328358	155.53
89	0.351779	209.62		89	0.337121	341.456		89	0.33209	155.786
90	0.355731	214.361		90	0.340909	343.609		90	0.335821	159.02
91	0.359684	218.065		91	0.344697	345.73		91	0.339552	159.116
92	0.363636	220.731		92	0.348485	350.22		92	0.343284	159.877
93	0.367589	224.128		93	0.352273	350.511		93	0.347015	161.497
94	0.371542	224.481		94	0.356061	351.609		94	0.350746	161.734
95	0.375494	225.149		95	0.359848	354.731		95	0.354478	163.824
96	0.379447	226.516		96	0.363636	354.944		96	0.358209	164.147
97	0.383399	227.791		97	0.367424	356.268		97	0.36194	166.94
98	0.387352	228.652		98	0.371212	363.114		98	0.365672	168.712
99	0.391304	228.723		99	0.375	364.324		99	0.369403	169.69
100	0.395257	229.249		100	0.378788	365.619		100	0.373134	169.755
101	0.399209	230.529		101	0.382576	366.527		101	0.376866	170.52
102	0.403162	231.715		102	0.386364	367.333		102	0.380597	171.361
103	0.407115	233.557		103	0.390152	367.385		103	0.384328	176.063
104	0.411067	235.329		104	0.393939	367.601		104	0.38806	177.341
105	0.41502	235.857		105	0.397727	369.07		105	0.391791	181.046
106	0.418972	236.357		106	0.401515	369.817		106	0.395522	181.048
107	0.422925	238.64		107	0.405303	369.834		107	0.399254	183.393
108	0.426877	242.891		108	0.409091	371.062		108	0.402985	185.321
109	0.43083	247.103		109	0.412879	372.405		109	0.406716	187.066
110	0.434783	247.446		110	0.416667	373.102		110	0.410448	187.394
111	0.438735	250.768		111	0.420455	374.458		111	0.414179	190.771
112	0.442688	251.407		112	0.424242	374.478		112	0.41791	193.074
113	0.44664	252.119		113	0.42803	376.252		113	0.421642	194.64
114	0.450593	253.55		114	0.431818	376.366		114	0.425373	194.98
115	0.454545	254.032		115	0.435606	377.121		115	0.429104	196.793
116	0.458498	259.985		116	0.439394	380.95		116	0.432836	197.734
117	0.462451	262.541		117	0.443182	383.888		117	0.436567	198.793
118	0.466403	262.719		118	0.44697	386.913		118	0.440299	204.354
119	0.470356	262.973		119	0.450758	390.64		119	0.44403	204.764
120	0.474308	263.21		120	0.454545	395.826		120	0.447761	208.862
121	0.478261	265.818		121	0.458333	397.992		121	0.451493	208.962
122	0.482213	273.579		122	0.462121	398.692		122	0.455224	209.398
123	0.486166	281.117		123	0.465909	398.998		123	0.458955	209.771
124	0.490119	288.206		124	0.469697	404.913		124	0.462687	210.773
125	0.494071	289.827		125	0.473485	406.218		125	0.466418	212.065
126	0.498024	291.145		126	0.477273	406.42		126	0.470149	212.904
127	0.501976	293.044		127	0.481061	408.45		127	0.473881	217.543
128	0.505929	295.798		128	0.484848	414.989		128	0.477612	219.336
129	0.509881	296.692		129	0.488636	418.958		129	0.481343	221.347
130	0.513834	300.517		130	0.492424	419.156		130	0.485075	222.628
131	0.517787	303.588		131	0.496212	420.746		131	0.488806	225.906
132	0.521739	303.71		132	0.5	423.065		132	0.492537	229.155
133	0.525692	305.496		133	0.503788	423.756		133	0.496269	229.207
134	0.529644	306.554		134	0.507576	425.783		134	0.5	230.32
135	0.533597	308.049		135	0.511364	426.933		135	0.503731	230.931
136	0.537549	309.24		136	0.515152	428.036		136	0.507463	231.056
137	0.541502	309.353		137	0.518939	428.096		137	0.511194	232.164
138	0.545455	310.326		138	0.522727	429.876		138	0.514925	236.042
139	0.549407	313.747		139	0.526515	431.431		139	0.518657	238.112
140	0.55336	316.855		140	0.530303	432.19		140	0.522388	239.648
141	0.557312	319.631		141	0.534091	433.543		141	0.526119	239.97
142	0.561265	319.631		142	0.537879	435.315		142	0.529851	240.437
143	0.565217	323.764		143	0.541667	435.366		143	0.533582	240.441
144	0.56917	324.434		144	0.545455	436.354		144	0.537313	245.29
145	0.573123	324.762		145	0.549242	436.679		145	0.541045	245.398
146	0.577075	326.109		146	0.55303	437.751		146	0.544776	246.423
147	0.581028	328.465		147	0.556818	438.146		147	0.548507	249.4
148	0.58498	335.463		148	0.560606	442.895		148	0.552239	252.758
149	0.588933	340.909		149	0.564394	443.164		149	0.55597	254.219
150	0.592885	342.098		150	0.568182	444.852		150	0.559701	254.227
151	0.596838	342.59		151	0.57197	446.687		151	0.563433	257.679
152	0.600791	342.842		152	0.575758	449.109		152	0.567164	262.412
153	0.604743	345.045		153	0.579545	449.717		153	0.570896	264.039
154	0.608696	345.802		154	0.583333	449.743		154	0.574627	266.192
155	0.612648	345.981		155	0.587121	451.034		155	0.578358	267.705
156	0.616601	352.902		156	0.590909	451.12		156	0.58209	269.965
157	0.620553	354.888		157	0.594697	455.078		157	0.585821	271.56
158	0.624506	357.387		158	0.598485	459.616		158	0.589552	274.008
159	0.628458	360.672		159	0.602273	464.526		159	0.593284	274.764
160	0.632411	363.97		160	0.606061	465.123		160	0.597015	275.652
161	0.636364	369.192		161	0.609848	465.635		161	0.600746	275.807
162	0.640316	369.454		162	0.613636	466.839		162	0.604478	276.603
163	0.644269	370.365		163	0.617424	467.712		163	0.608209	277.063
164	0.648221	370.56		164	0.621212	470.01		164	0.61194	278.804
165	0.652174	372.961		165	0.625	477.079		165	0.615672	279.135
166	0.656126	373.773		166	0.628788	478.516		166	0.619403	279.657
167	0.660079	383.562		167	0.632576	481.188		167	0.623134	284.689
168	0.664032	388.863		168	0.636364	484.181		168	0.626866	285.032
169	0.667984	390.67		169	0.640152	485.345		169	0.630597	285.536
170	0.671937	401.962		170	0.643939	487.373		170	0.634328	292.267
171	0.675889	402.183		171	0.647727	489.915		171	0.63806	292.357
172	0.679842	403.076		172	0.651515	492.499		172	0.641791	293.029
173	0.683794	406.532		173	0.655303	497.205		173	0.645522	293.963
174	0.687747	408.481		174	0.659091	497.588		174	0.649254	295.488
175	0.6917	409.668		175	0.662879	511.254		175	0.652985	295.896
176	0.695652	415.894		176	0.666667	515.486		176	0.656716	296.741
177	0.699605	425.672		177	0.670455	519.795		177	0.660448	299.79
178	0.703557	426.554		178	0.674242	525.266		178	0.664179	300.008
179	0.70751	436.259		179	0.67803	528.68		179	0.66791	302.323
180	0.711462	437.574		180	0.681818	533.216		180	0.671642	304.313
181	0.715415	438.973		181	0.685606	540.92		181	0.675373	304.966
182	0.719368	442.701		182	0.689394	547.504		182	0.679104	307.024
183	0.72332	442.977		183	0.693182	549.291		183	0.682836	312.387
184	0.727273	446.628		184	0.69697	551.712		184	0.686567	315.786
185	0.731225	447.654		185	0.700758	552.702		185	0.690299	317.794
186	0.735178	448.868		186	0.704545	556.639		186	0.69403	318.414
187	0.73913	449.378		187	0.708333	556.825		187	0.697761	322.117
188	0.743083	458.391		188	0.712121	559.96		188	0.701493	324.296
189	0.747036	458.741		189	0.715909	564.988		189	0.705224	325.36
190	0.750988	482.407		190	0.719697	569.539		190	0.708955	326.002
191	0.754941	484.692		191	0.723485	574.795		191	0.712687	326.956
192	0.758893	485.253		192	0.727273	577.248		192	0.716418	327.039
193	0.762846	488.816		193	0.731061	584.613		193	0.720149	336.671
194	0.766798	491.425		194	0.734848	587.262		194	0.723881	340.869
195	0.770751	497.156		195	0.738636	589.975		195	0.727612	341.707
196	0.774704	500.69		196	0.742424	590.634		196	0.731343	347.553
197	0.778656	506.474		197	0.746212	595.209		197	0.735075	347.71
198	0.782609	508.955		198	0.75	595.91		198	0.738806	347.985
199	0.786561	510.448		199	0.753788	602.845		199	0.742537	357.795
200	0.790514	510.476		200	0.757576	605.732		200	0.746269	362.958
201	0.794466	511.839		201	0.761364	606.08		201	0.75	367.773
202	0.798419	513.489		202	0.765152	607.591		202	0.753731	368.574
203	0.802372	516.849		203	0.768939	613.884		203	0.757463	371.79
204	0.806324	519.97		204	0.772727	621.182		204	0.761194	372.319
205	0.810277	521.58		205	0.776515	623.087		205	0.764925	372.405
206	0.814229	524.534		206	0.780303	632.037		206	0.768657	375.927
207	0.818182	527.759		207	0.784091	633.18		207	0.772388	375.933
208	0.822134	528.265		208	0.787879	650.273		208	0.776119	378.99
209	0.826087	551.435		209	0.791667	650.309		209	0.779851	383.88
210	0.83004	551.512		210	0.795455	658.798		210	0.783582	385.462
211	0.833992	569.052		211	0.799242	660.507		211	0.787313	386.216
212	0.837945	569.143		212	0.80303	665.309		212	0.791045	387.649
213	0.841897	577.764		213	0.806818	684.572		213	0.794776	391.698
214	0.84585	581.798		214	0.810606	697.18		214	0.798507	399.549
215	0.849802	584.611		215	0.814394	716.752		215	0.802239	403.767
216	0.853755	599.866		216	0.818182	719.792		216	0.80597	407.877
217	0.857708	603.324		217	0.82197	727.166		217	0.809701	410.072
218	0.86166	616.692		218	0.825758	736.079		218	0.813433	411.283
219	0.865613	621.357		219	0.829545	747.807		219	0.817164	425.549
220	0.869565	645.598		220	0.833333	751.717		220	0.820896	440.944
221	0.873518	646.36		221	0.837121	753.769		221	0.824627	442.531
222	0.87747	647.372		222	0.840909	777.288		222	0.828358	444.272
223	0.881423	656.321		223	0.844697	812.121		223	0.83209	444.597
224	0.885375	665.007		224	0.848485	852.9		224	0.835821	445.908
225	0.889328	665.317		225	0.852273	874.082		225	0.839552	449.313
226	0.893281	685.515		226	0.856061	874.712		226	0.843284	449.369
227	0.897233	696.071		227	0.859848	876.507		227	0.847015	462.559
228	0.901186	709.118		228	0.863636	900.013		228	0.850746	463.287
229	0.905138	736.595		229	0.867424	906.683		229	0.854478	470.487
230	0.909091	738.931		230	0.871212	913.048		230	0.858209	473.244
231	0.913043	743.872		231	0.875	923.288		231	0.86194	475.005
232	0.916996	797.819		232	0.878788	926.295		232	0.865672	481.568
233	0.920949	813.205		233	0.882576	929.961		233	0.869403	487.892
234	0.924901	819.648		234	0.886364	943.096		234	0.873134	489.203
235	0.928854	826.261		235	0.890152	944.245		235	0.876866	505.381
236	0.932806	853.661		236	0.893939	950.307		236	0.880597	509.636
237	0.936759	866.06		237	0.897727	952.398		237	0.884328	512.35
238	0.940711	891.988		238	0.901515	952.414		238	0.88806	531.349
239	0.944664	906.764		239	0.905303	967.885		239	0.891791	532.003
240	0.948617	915.963		240	0.909091	1006.56		240	0.895522	535.993
241	0.952569	958.989		241	0.912879	1015.78		241	0.899254	542.013
242	0.956522	1000.08		242	0.916667	1055.85		242	0.902985	549.407
243	0.960474	1013.56		243	0.920455	1066.6		243	0.906716	555.149
244	0.964427	1094.75		244	0.924242	1067.05		244	0.910448	556.66
245	0.968379	1131.52		245	0.92803	1082.76		245	0.914179	563.571
246	0.972332	1161.73		246	0.931818	1133.36		246	0.91791	565.894
247	0.976285	1196.09		247	0.935606	1150.16		247	0.921642	572.845
248	0.980237	1298.35		248	0.939394	1161.82		248	0.925373	591.054
249	0.98419	1305.09		249	0.943182	1201.65		249	0.929104	610.375
250	0.988142	1343.11		250	0.94697	1218.4		250	0.932836	632.077
251	0.992095	1442.16		251	0.950758	1321.35		251	0.936567	635.55
252	0.996047	1490.15		252	0.954545	1349.57		252	0.940299	636.746
253	1	1555.8		253	0.958333	1366.47		253	0.94403	644.175
				254	0.962121	1429.5		254	0.947761	648.371
				255	0.965909	1449.79		255	0.951493	648.534
				256	0.969697	1504.69		256	0.955224	651.406
				257	0.973485	1534.07		257	0.958955	658.83
				258	0.977273	1613.16		258	0.962687	661.909
				259	0.981061	1625.73		259	0.966418	669.698
				260	0.984848	1751.5		260	0.970149	686.015
				261	0.988636	1779.42		261	0.973881	693.477
				262	0.992424	1826.04		262	0.977612	742.686
				263	0.996212	1840.07		263	0.981343	779.727
				264	1	1851		264	0.985075	782.736
								265	0.988806	785.619
								266	0.992537	811.131
								267	0.996269	857.378
								268	1	998.955

## Sheet: KC VS RA KC
	K-C		R-A K-C
	852.179		65.464
	1325.91		-142.614				Difference (nitrite - control)
	1406.97		-8.371
	1731.14		-66.993
	1310.54		-374.494
	383.098
					-374.494
					-142.614
					-66.993
					-8.371
					65.464
					383.098
					852.179
					1310.54		u=0
					1325.91
					1406.97
					1731.14

## Sheet: Control VS Nitrite
control		nitrite
227.199		292.663				control vs nitrite
293.044		150.43
209.62		201.249
231.14		164.147
696.071		321.577
		150.43	e
		164.147	e
		201.249	e
		209.62		3
		227.199		3
		231.14		3
		292.663	e
		293.044		4
		321.577	e
		696.071		5
			u	18	NS
