# Supplementary material for: Rational design of new NO and redox sensitivity into connexin26 hemichannels
Source: Open Biol. 2015 Feb 11;5(2):140208. doi: 10.1098/rsob.140208 (PMC4345282; doi:10.1098/rsob.140208)
Supplement: Data for Figures 3-7 [file rsob140208supp1.zip › Figure 5a Data.xlsx]

## Sheet: 16-06
			Control	Ratio	Zero Calcium	Ratio	NoNoate	Ratio	Sodium prusside	Ratio
		1	351.076	0.025	1103.91	0.025	614.97	0.025	855.783	0.025
		2	482.531	0.05	1389.18	0.05	637.907	0.05	862.749	0.05
		3	526.199	0.075	1398.15	0.075	873.349	0.075	920.017	0.075
		4	536.435	0.1	1409.7	0.1	985.86	0.1	922.963	0.1
		5	608.77	0.125	1486.48	0.125	1044.79	0.125	1114.85	0.125
		6	646.9	0.15	1536	0.15	1105.1	0.15	1199.31	0.15
		7	678.005	0.175	1549.99	0.175	1149.38	0.175	1260.84	0.175
		8	694.378	0.2	1573.4	0.2	1161.16	0.2	1317.08	0.2
		9	778.12	0.225	1602.96	0.225	1260.47	0.225	1363.45	0.225
		10	779.093	0.25	1609.47	0.25	1270.14	0.25	1385.77	0.25
		11	788.522	0.275	1772	0.275	1313.33	0.275	1430.55	0.275
		12	790.477	0.3	1782.82	0.3	1331.58	0.3	1447.97	0.3
		13	790.904	0.325	1814.27	0.325	1341.43	0.325	1534.92	0.325
		14	837.046	0.35	1959.3	0.35	1344.95	0.35	1559.12	0.35
		15	885.813	0.375	2023.99	0.375	1349.33	0.375	1592.83	0.375
		16	887.86	0.4	2054.43	0.4	1428.13	0.4	1657.94	0.4
		17	916.568	0.425	2135.59	0.425	1447.87	0.425	1675.85	0.425
		18	920.903	0.45	2136	0.45	1453.98	0.45	1751.04	0.45
		19	948.769	0.475	2158	0.475	1473.91	0.475	1763.96	0.475
		20	962.225	0.5	2294.42	0.5	1512.14	0.5	1860.69	0.5
		21	979.17	0.525	2387.88	0.525	1551.24	0.525	1889.42	0.525
		22	1017.04	0.55	2390.11	0.55	1603.05	0.55	1904.92	0.55
		23	1090.18	0.575	2409.08	0.575	1610.78	0.575	1931.67	0.575
		24	1104.15	0.6	2416.5	0.6	1707.47	0.6	1953.93	0.6
		25	1135.91	0.625	2495.18	0.625	1728.12	0.625	2001.91	0.625
		26	1306.62	0.65	2502.03	0.65	1743.87	0.65	2100.1	0.65
		27	1374.36	0.675	2520.27	0.675	1745.1	0.675	2104.38	0.675
		28	1390.84	0.7	2605	0.7	1753.96	0.7	2125.53	0.7
		29	1419.81	0.725	2615.48	0.725	1761.15	0.725	2188.01	0.725
		30	1434.62	0.75	2641.23	0.75	1777.49	0.75	2233.84	0.75
		31	1481.06	0.775	2667.24	0.775	1791.32	0.775	2272.7	0.775
		32	1521.84	0.8	2675.56	0.8	1800.76	0.8	2293.27	0.8
		33	1528.88	0.825	2680.14	0.825	1850.33	0.825	2354.48	0.825
		34	1541.39	0.85	2704.24	0.85	1903.78	0.85	2355.41	0.85
		35	1543.78	0.875	2780.61	0.875	2050.32	0.875	2369.55	0.875
		36	1625.51	0.9	2805.26	0.9	2175.64	0.9	2537.81	0.9
		37	1665.66	0.925	2897.87	0.925	2220.3	0.925	2602.39	0.925
		38	1787.82	0.95	2993.2	0.95	2238.53	0.95	2662.71	0.95
		39	1914.6	0.975	3013.22	0.975	2293.77	0.975	2987.5	0.975
		40	1987.26	1	3155.46	1	2297.8	1	3155.01	1
		median	970.697		2341.15		1531.69		1875.06

## Sheet: 17-06-14
		Control	Ratio	Zero Calcium	Ratio	NoNoate	Ratio	Sodium prusside	Ratio
	1	191.281	0.025	699.78	0.025	520.472	0.025	442.352	0.025
	2	211.234	0.05	841.75	0.05	626.975	0.05	485.65	0.05
	3	227.102	0.075	896.916	0.075	770.415	0.075	723.379	0.075
	4	250.146	0.1	936.347	0.1	777.146	0.1	788.03	0.1
	5	258.92	0.125	942.976	0.125	822.935	0.125	943.529	0.125
	6	261.103	0.15	1003.56	0.15	837.777	0.15	949.914	0.15
	7	293.597	0.175	1074.24	0.175	855.926	0.175	972.789	0.175
	8	298.877	0.2	1157.65	0.2	862.795	0.2	977.881	0.2
	9	312.782	0.225	1189.72	0.225	950.218	0.225	1020.21	0.225
	10	322.498	0.25	1230.68	0.25	1003.41	0.25	1125.52	0.25
	11	325.596	0.275	1246.26	0.275	1015.72	0.275	1136.33	0.275
	12	327.849	0.3	1274.89	0.3	1032.28	0.3	1178.95	0.3
	13	346.804	0.325	1285.8	0.325	1078.76	0.325	1180.55	0.325
	14	361.404	0.35	1433.14	0.35	1088.79	0.35	1221.87	0.35
	15	387.061	0.375	1437.4	0.375	1109.38	0.375	1239.15	0.375
	16	390.805	0.4	1449.68	0.4	1134.86	0.4	1335.1	0.4
	17	393.544	0.425	1463.13	0.425	1215.54	0.425	1337.57	0.425
	18	395.098	0.45	1497.13	0.45	1311.99	0.45	1365.68	0.45
	19	405.475	0.475	1547.8	0.475	1312.29	0.475	1619.44	0.475
	20	436.697	0.5	1559.89	0.5	1315.11	0.5	1647.19	0.5
	21	438.294	0.525	1569.43	0.525	1384.72	0.525	1670.19	0.525
	22	443.201	0.55	1576.22	0.55	1385.27	0.55	1750.14	0.55
	23	448.699	0.575	1591.83	0.575	1435.69	0.575	1773	0.575
	24	450.398	0.6	1619.54	0.6	1442.4	0.6	1825.65	0.6
	25	452.012	0.625	1657.52	0.625	1463.87	0.625	1930.52	0.625
	26	454.863	0.65	1812.44	0.65	1490.55	0.65	1950.29	0.65
	27	469.614	0.675	1846.31	0.675	1510.36	0.675	1965.44	0.675
	28	469.976	0.7	1862.75	0.7	1572.14	0.7	1985.1	0.7				1	2244	855.926	244	1469
	29	483.067	0.725	1903.72	0.725	1597.64	0.725	2011.04	0.725				2	1136	1078.76	377	1640
	30	489.037	0.75	1963.26	0.75	1600.31	0.75	2023.31	0.75				3	1123	1134.86	535	1689
	31	492.228	0.775	2008.85	0.775	1615.21	0.775	2083.99	0.775				4	2177	1003.41	290	1697
	32	492.987	0.8	2028.92	0.8	1629.2	0.8	2116.02	0.8				5	1284	1032.28	413	1633
	33	510.188	0.825	2098.09	0.825	1766.54	0.825	2116.53	0.825				6	2168	950.218	240	1580
	34	517.427	0.85	2154.3	0.85	1779.85	0.85	2192.19	0.85				7	1518	1315.11	540	1989
	35	564.095	0.875	2205.79	0.875	1914.05	0.875	2204.46	0.875				8	649	1015.72	463	1575
	36	590.728	0.9	2220.22	0.9	2005.9	0.9	2231.27	0.9				9	2740	1215.54	594	1976
	37	634.764	0.925	2403.28	0.925	2052.11	0.925	2301.12	0.925				10	1834	822.935	64	1484
	38	648.435	0.95	2544.05	0.95	2092.13	0.95	2348.28	0.95
	39	650.685	0.975	2832.36	0.975	2099.72	0.975	2431.58	0.975
	40	751.474	1	3063.61	1	2270.56	1	2608.46	1
	median	437.495		1564.66		1349.91		1658.69

## Sheet: 19-06-14
		Control	Ratio	Zero Calcium	Ratio	NoNoate	Ratio	Sodium prusside	Ratio
	1	10.235	0.025	278.558	0.025	543.451	0.025	437.956	0.025
	2	71.037	0.05	381.318	0.05	696.134	0.05	450.304	0.05
	3	119.667	0.075	452.876	0.075	860.498	0.075	567.879	0.075
	4	153.988	0.1	546.343	0.1	886.496	0.1	716.371	0.1
	5	226.069	0.125	747.958	0.125	938.948	0.125	717.618	0.125
	6	251.577	0.15	801.553	0.15	1058.98	0.15	778.165	0.15
	7	257.589	0.175	936.838	0.175	1085.4	0.175	803.972	0.175
	8	279.244	0.2	969.244	0.2	1189.83	0.2	958.103	0.2
	9	312.05	0.225	996.567	0.225	1242.04	0.225	965.821	0.225
	10	318.944	0.25	1017.43	0.25	1246.92	0.25	1013.16	0.25
	11	347.704	0.275	1028.46	0.275	1330.8	0.275	1036.13	0.275
	12	361.137	0.3	1038.71	0.3	1344.74	0.3	1059.67	0.3
	13	386.792	0.325	1042.9	0.325	1349.17	0.325	1073.48	0.325
	14	453.956	0.35	1059.01	0.35	1397.08	0.35	1169.33	0.35
	15	454.577	0.375	1073.6	0.375	1398.4	0.375	1244.38	0.375
	16	468.044	0.4	1084.26	0.4	1482.34	0.4	1256.41	0.4
	17	544.765	0.425	1086.71	0.425	1575.68	0.425	1263.29	0.425
	18	581.252	0.45	1129.69	0.45	1611.85	0.45	1305.57	0.45
	19	587.584	0.475	1221.35	0.475	1615.08	0.475	1306.37	0.475
	20	651.304	0.5	1237.33	0.5	1653.25	0.5	1346.77	0.5
	21	658.873	0.525	1273.65	0.525	1724.26	0.525	1428.28	0.525
	22	711.532	0.55	1299.28	0.55	1730.02	0.55	1475.89	0.55
	23	716.211	0.575	1317.95	0.575	1756.62	0.575	1484.51	0.575
	24	750.927	0.6	1318.58	0.6	1761.09	0.6	1531.21	0.6
	25	792.226	0.625	1320.88	0.625	1845.49	0.625	1555.8	0.625
	26	831.579	0.65	1393.76	0.65	1860.34	0.65	1601.28	0.65
	27	876.558	0.675	1517.14	0.675	1866.54	0.675	1636.36	0.675
	28	978.921	0.7	1623.62	0.7	1899.52	0.7	1696.26	0.7
	29	994.557	0.725	1643.21	0.725	2162.31	0.725	1780.19	0.725
	30	1009.54	0.75	1659.89	0.75	2297.7	0.75	1905.88	0.75
	31	1019.7	0.775	1711.37	0.775	2360.95	0.775	1940.46	0.775
	32	1029.73	0.8	1811.31	0.8	2406.57	0.8	2038.34	0.8
	33	1038.54	0.825	1843.99	0.825	2450.19	0.825	2066.95	0.825
	34	1087.34	0.85	1873.83	0.85	2453.71	0.85	2069.34	0.85
	35	1225.53	0.875	1917.11	0.875	2584.14	0.875	2144.81	0.875
	36	1389.79	0.9	2046.29	0.9	2677.77	0.9	2148.56	0.9
	37	1458.16	0.925	2145.44	0.925	3095.85	0.925	2215.26	0.925
	38	1483.77	0.95	2774.15	0.95	3127.77	0.95	2369.14	0.95
	39	1574.56	0.975	2952.74	0.975	3328.2	0.975	2395.93	0.975
	40	1759.15	1	2987.78	1	3737.42	1	2404.47	1
	median	655.089		1255.49		1688.75		1387.52

## Sheet: 20-06-14
		Control	Ratio	Zero Calcium	Ratio	NoNoate	Ratio	Sodium prusside	Ratio
	1	81.417	0.025	1234.58	0.025	499.591	0.025	927.421	0.025
	2	132.266	0.05	1333.4	0.05	654.47	0.05	999.47	0.05
	3	153.997	0.075	1350.25	0.075	663.291	0.075	1185.97	0.075
	4	214.012	0.1	1385	0.1	737.306	0.1	1237.12	0.1
	5	219.958	0.125	1519.8	0.125	761.685	0.125	1307.58	0.125
	6	239.721	0.15	1591.69	0.15	1021.62	0.15	1432.4	0.15
	7	265.214	0.175	1599.95	0.175	1034.79	0.175	1519.01	0.175
	8	266.747	0.2	1653.88	0.2	1146.22	0.2	1531.74	0.2
	9	270.652	0.225	1793.73	0.225	1260.19	0.225	1636.35	0.225
	10	328.24	0.25	1810.18	0.25	1269.83	0.25	1669.17	0.25
	11	331.441	0.275	1820.05	0.275	1276.54	0.275	1737.97	0.275
	12	358.021	0.3	1833.76	0.3	1276.65	0.3	1746.85	0.3
	13	412.471	0.325	1958.04	0.325	1325.37	0.325	1851.92	0.325
	14	478.679	0.35	2040.5	0.35	1334.68	0.35	1870.77	0.35
	15	479.232	0.375	2075.79	0.375	1342.69	0.375	1898.23	0.375
	16	496.255	0.4	2125.56	0.4	1343.68	0.4	1930.29	0.4
	17	514.368	0.425	2292.46	0.425	1369.02	0.425	1951.02	0.425
	18	551.728	0.45	2316.55	0.45	1390.06	0.45	2040.85	0.45
	19	567.965	0.475	2328.07	0.475	1506.98	0.475	2060.9	0.475
	20	615.112	0.5	2339.11	0.5	1584.67	0.5	2077.38	0.5
	21	630.292	0.525	2346.51	0.525	1585.45	0.525	2082.38	0.525
	22	636.898	0.55	2356.76	0.55	1619.83	0.55	2098.93	0.55
	23	706.65	0.575	2387.61	0.575	1634.32	0.575	2102.03	0.575
	24	739.202	0.6	2398.44	0.6	1638.29	0.6	2119.71	0.6
	25	859.801	0.625	2607.86	0.625	1656.75	0.625	2179.42	0.625
	26	870.008	0.65	2684.65	0.65	1733.21	0.65	2392.77	0.65
	27	991.901	0.675	2777.92	0.675	1739.54	0.675	2445.84	0.675
	28	1007.1	0.7	2947.18	0.7	1827.13	0.7	2456.77	0.7
	29	1021.03	0.725	2997.68	0.725	1840.51	0.725	2519.32	0.725
	30	1093.17	0.75	3041.96	0.75	1874.79	0.75	2554.32	0.75
	31	1104.95	0.775	3058.09	0.775	1881.13	0.775	2575.69	0.775
	32	1136.91	0.8	3118.85	0.8	2189.61	0.8	2666.28	0.8
	33	1229.08	0.825	3119.99	0.825	2199.64	0.825	2711.42	0.825
	34	1282.64	0.85	3166.88	0.85	2283.9	0.85	2785.44	0.85
	35	1309.33	0.875	3288.86	0.875	2365.59	0.875	2809.38	0.875
	36	1394.47	0.9	3420.45	0.9	2472.77	0.9	2838.58	0.9
	37	1507.84	0.925	3591.73	0.925	2505.21	0.925	2894.86	0.925
	38	1522.36	0.95	3623.52	0.95	2530.23	0.95	3039.5	0.95
	39	1559.94	0.975	3715.25	0.975	2645.75	0.975	3227.85	0.975
	40	2117.21	1	3845.99	1	2917.56	1	3265.49	1
	median	622.702		2342.81		1585.06		2079.88

## Sheet: 23-06-14
		Control	Ratio	Zero Calcium	Ratio	NoNoate	Ratio	Sodium prusside	Ratio
	1	16.662	0.025	301.625		525.368		528.437
	2	19.522	0.05	523.209		526.735		608.423
	3	23.834	0.075	584.652		601.815		681.747
	4	50.72	0.1	591.069		668.371		733.301
	5	84.576	0.125	711.517		760.211		740.687
	6	88.962	0.15	747.505		776.46		740.795
	7	92.795	0.175	764.944		809.734		786.38
	8	101.298	0.2	771.878		875.206		850.248
	9	101.489	0.225	778.298		886.311		851.805
	10	110.845	0.25	846.416		905.78		863.265
	11	138.087	0.275	887.359		921.338		937.188
	12	141.231	0.3	900.901		922.97		966.257
	13	144.852	0.325	941.839		952.684		1039.64
	14	145.65	0.35	983.782		973.524		1042.56
	15	148.105	0.375	989.22		1000.95		1090.79
	16	148.965	0.4	1032.24		1004.58		1126.1
	17	168.182	0.425	1036.9		1113.48		1135.66
	18	190.057	0.45	1098.23		1179.55		1172.1
	19	218.374	0.475	1165.33		1266.79		1233.58
	20	224.541	0.5	1195.46		1277.7		1285.99
	21	246.318	0.525	1223.69		1283.27		1305.25
	22	254.518	0.55	1305.37		1359.07		1324.63
	23	263.166	0.575	1319.98		1416.73		1347.44
	24	268.586	0.6	1367.21		1431.71		1362.4
	25	295.832	0.625	1369		1446.26		1398.36
	26	306.111	0.65	1453.79		1464.5		1490.85
	27	353.227	0.675	1461.16		1467.33		1581.56
	28	363.695	0.7	1465.73		1572.74		1612.83
	29	375.936	0.725	1485.02		1596.3		1647.35
	30	385.797	0.75	1523.14		1603.59		1709.03
	31	392.292	0.775	1657.1		1640.84		1744.08
	32	419.571	0.8	1685.27		1664.76		1751.77
	33	450.683	0.825	1716.87		1757.53		1773.98
	34	516.328	0.85	1798.86		1836.27		1801.85
	35	522.05	0.875	1813.58		1891.91		1847.55
	36	562.229	0.9	1833.53		1980.93		1851.35
	37	587.628	0.925	1876.05		1981.38		1902.63
	38	596.629	0.95	2008.59		2149.03		1979.51
	39	599.247	0.975	2034.9		2211.28		2270.67
	40	654.008	1	2650.53		2342.01		2831.96
	median	235.43		1209.57		1280.48		1295.62

## Sheet: Combined
		Control	Ratio	Zero Calcium	Ratio	NoNoate	Ratio	Sodium prusside	Ratio
	1	10.235	0.005	278.558	0.005	499.591	0.005	437.956	0.005
	2	16.662	0.01	301.625	0.01	520.472	0.01	442.352	0.01
	3	19.522	0.015	381.318	0.015	525.368	0.015	450.304	0.015
	4	23.834	0.02	452.876	0.02	526.735	0.02	485.65	0.02
	5	50.72	0.025	523.209	0.025	543.451	0.025	528.437	0.025
	6	71.037	0.03	546.343	0.03	601.815	0.03	567.879	0.03
	7	81.417	0.035	584.652	0.035	614.97	0.035	608.423	0.035
	8	84.576	0.04	591.069	0.04	626.975	0.04	681.747	0.04
	9	88.962	0.045	699.78	0.045	637.907	0.045	716.371	0.045
	10	92.795	0.05	711.517	0.05	654.47	0.05	717.618	0.05
	11	101.298	0.055	747.505	0.055	663.291	0.055	723.379	0.055
	12	101.489	0.06	747.958	0.06	668.371	0.06	733.301	0.06
	13	110.845	0.065	764.944	0.065	696.134	0.065	740.687	0.065
	14	119.667	0.07	771.878	0.07	737.306	0.07	740.795	0.07
	15	132.266	0.075	778.298	0.075	760.211	0.075	778.165	0.075
	16	138.087	0.08	801.553	0.08	761.685	0.08	786.38	0.08
	17	141.231	0.085	841.75	0.085	770.415	0.085	788.03	0.085
	18	144.852	0.09	846.416	0.09	776.46	0.09	803.972	0.09
	19	145.65	0.095	887.359	0.095	777.146	0.095	850.248	0.095
	20	148.105	0.1	896.916	0.1	809.734	0.1	851.805	0.1
	21	148.965	0.105	900.901	0.105	822.935	0.105	855.783	0.105
	22	153.988	0.11	936.347	0.11	837.777	0.11	862.749	0.11
	23	153.997	0.115	936.838	0.115	855.926	0.115	863.265	0.115
	24	168.182	0.12	941.839	0.12	860.498	0.12	920.017	0.12
	25	190.057	0.125	942.976	0.125	862.795	0.125	922.963	0.125
	26	191.281	0.13	969.244	0.13	873.349	0.13	927.421	0.13
	27	211.234	0.135	983.782	0.135	875.206	0.135	937.188	0.135
	28	214.012	0.14	989.22	0.14	886.311	0.14	943.529	0.14
	29	218.374	0.145	996.567	0.145	886.496	0.145	949.914	0.145
	30	219.958	0.15	1003.56	0.15	905.78	0.15	958.103	0.15
	31	224.541	0.155	1017.43	0.155	921.338	0.155	965.821	0.155
	32	226.069	0.16	1028.46	0.16	922.97	0.16	966.257	0.16
	33	227.102	0.165	1032.24	0.165	938.948	0.165	972.789	0.165
	34	239.721	0.17	1036.9	0.17	950.218	0.17	977.881	0.17
	35	246.318	0.175	1038.71	0.175	952.684	0.175	999.47	0.175
	36	250.146	0.18	1042.9	0.18	973.524	0.18	1013.16	0.18
	37	251.577	0.185	1059.01	0.185	985.86	0.185	1020.21	0.185
	38	254.518	0.19	1073.6	0.19	1000.95	0.19	1036.13	0.19
	39	257.589	0.195	1074.24	0.195	1003.41	0.195	1039.64	0.195
	40	258.92	0.2	1084.26	0.2	1004.58	0.2	1042.56	0.2
	41	261.103	0.205	1086.71	0.205	1015.72	0.205	1059.67	0.205
	42	263.166	0.21	1098.23	0.21	1021.62	0.21	1073.48	0.21
	43	265.214	0.215	1103.91	0.215	1032.28	0.215	1090.79	0.215
	44	266.747	0.22	1129.69	0.22	1034.79	0.22	1114.85	0.22
	45	268.586	0.225	1157.65	0.225	1044.79	0.225	1125.52	0.225
	46	270.652	0.23	1165.33	0.23	1058.98	0.23	1126.1	0.23
	47	279.244	0.235	1189.72	0.235	1078.76	0.235	1135.66	0.235
	48	293.597	0.24	1195.46	0.24	1085.4	0.24	1136.33	0.24
	49	295.832	0.245	1221.35	0.245	1088.79	0.245	1169.33	0.245
	50	298.877	0.25	1223.69	0.25	1105.1	0.25	1172.1	0.25
	51	306.111	0.255	1230.68	0.255	1109.38	0.255	1178.95	0.255
	52	312.05	0.26	1234.58	0.26	1113.48	0.26	1180.55	0.26
	53	312.782	0.265	1237.33	0.265	1134.86	0.265	1185.97	0.265
	54	318.944	0.27	1246.26	0.27	1146.22	0.27	1199.31	0.27
	55	322.498	0.275	1273.65	0.275	1149.38	0.275	1221.87	0.275
	56	325.596	0.28	1274.89	0.28	1161.16	0.28	1233.58	0.28
	57	327.849	0.285	1285.8	0.285	1179.55	0.285	1237.12	0.285
	58	328.24	0.29	1299.28	0.29	1189.83	0.29	1239.15	0.29
	59	331.441	0.295	1305.37	0.295	1215.54	0.295	1244.38	0.295
	60	346.804	0.3	1317.95	0.3	1242.04	0.3	1256.41	0.3
	61	347.704	0.305	1318.58	0.305	1246.92	0.305	1260.84	0.305
	62	351.076	0.31	1319.98	0.31	1260.19	0.31	1263.29	0.31
	63	353.227	0.315	1320.88	0.315	1260.47	0.315	1285.99	0.315
	64	358.021	0.32	1333.4	0.32	1266.79	0.32	1305.25	0.32
	65	361.137	0.325	1350.25	0.325	1269.83	0.325	1305.57	0.325
	66	361.404	0.33	1367.21	0.33	1270.14	0.33	1306.37	0.33
	67	363.695	0.335	1369	0.335	1276.54	0.335	1307.58	0.335
	68	375.936	0.34	1385	0.34	1276.65	0.34	1317.08	0.34
	69	385.797	0.345	1389.18	0.345	1277.7	0.345	1324.63	0.345
	70	386.792	0.35	1393.76	0.35	1283.27	0.35	1335.1	0.35
	71	387.061	0.355	1398.15	0.355	1311.99	0.355	1337.57	0.355
	72	390.805	0.36	1409.7	0.36	1312.29	0.36	1346.77	0.36
	73	392.292	0.365	1433.14	0.365	1313.33	0.365	1347.44	0.365
	74	393.544	0.37	1437.4	0.37	1315.11	0.37	1362.4	0.37
	75	395.098	0.375	1449.68	0.375	1325.37	0.375	1363.45	0.375
	76	405.475	0.38	1453.79	0.38	1330.8	0.38	1365.68	0.38
	77	412.471	0.385	1461.16	0.385	1331.58	0.385	1385.77	0.385
	78	419.571	0.39	1463.13	0.39	1334.68	0.39	1398.36	0.39
	79	436.697	0.395	1465.73	0.395	1341.43	0.395	1428.28	0.395
	80	438.294	0.4	1485.02	0.4	1342.69	0.4	1430.55	0.4
	81	443.201	0.405	1486.48	0.405	1343.68	0.405	1432.4	0.405
	82	448.699	0.41	1497.13	0.41	1344.74	0.41	1447.97	0.41
	83	450.398	0.415	1517.14	0.415	1344.95	0.415	1475.89	0.415
	84	450.683	0.42	1519.8	0.42	1349.17	0.42	1484.51	0.42
	85	452.012	0.425	1523.14	0.425	1349.33	0.425	1490.85	0.425
	86	453.956	0.43	1536	0.43	1359.07	0.43	1519.01	0.43
	87	454.577	0.435	1547.8	0.435	1369.02	0.435	1531.21	0.435
	88	454.863	0.44	1549.99	0.44	1384.72	0.44	1531.74	0.44
	89	468.044	0.445	1559.89	0.445	1385.27	0.445	1534.92	0.445
	90	469.614	0.45	1569.43	0.45	1390.06	0.45	1555.8	0.45
	91	469.976	0.455	1573.4	0.455	1397.08	0.455	1559.12	0.455
	92	478.679	0.46	1576.22	0.46	1398.4	0.46	1581.56	0.46
	93	479.232	0.465	1591.69	0.465	1416.73	0.465	1592.83	0.465
	94	482.531	0.47	1591.83	0.47	1428.13	0.47	1601.28	0.47
	95	483.067	0.475	1599.95	0.475	1431.71	0.475	1612.83	0.475
	96	489.037	0.48	1602.96	0.48	1435.69	0.48	1619.44	0.48
	97	492.228	0.485	1609.47	0.485	1442.4	0.485	1636.35	0.485
	98	492.987	0.49	1619.54	0.49	1446.26	0.49	1636.36	0.49
	99	496.255	0.495	1623.62	0.495	1447.87	0.495	1647.19	0.495
	100	510.188	0.5	1643.21	0.5	1453.98	0.5	1647.35	0.5
	101	514.368	0.505	1653.88	0.505	1463.87	0.505	1657.94	0.505
	102	516.328	0.51	1657.1	0.51	1464.5	0.51	1669.17	0.51
	103	517.427	0.515	1657.52	0.515	1467.33	0.515	1670.19	0.515
	104	522.05	0.52	1659.89	0.52	1473.91	0.52	1675.85	0.52
	105	526.199	0.525	1685.27	0.525	1482.34	0.525	1696.26	0.525
	106	536.435	0.53	1711.37	0.53	1490.55	0.53	1709.03	0.53
	107	544.765	0.535	1716.87	0.535	1506.98	0.535	1737.97	0.535
	108	551.728	0.54	1772	0.54	1510.36	0.54	1744.08	0.54
	109	562.229	0.545	1782.82	0.545	1512.14	0.545	1746.85	0.545
	110	564.095	0.55	1793.73	0.55	1551.24	0.55	1750.14	0.55
	111	567.965	0.555	1798.86	0.555	1572.14	0.555	1751.04	0.555
	112	581.252	0.56	1810.18	0.56	1572.74	0.56	1751.77	0.56
	113	587.584	0.565	1811.31	0.565	1575.68	0.565	1763.96	0.565
	114	587.628	0.57	1812.44	0.57	1584.67	0.57	1773	0.57
	115	590.728	0.575	1813.58	0.575	1585.45	0.575	1773.98	0.575
	116	596.629	0.58	1814.27	0.58	1596.3	0.58	1780.19	0.58
	117	599.247	0.585	1820.05	0.585	1597.64	0.585	1801.85	0.585
	118	608.77	0.59	1833.53	0.59	1600.31	0.59	1825.65	0.59
	119	615.112	0.595	1833.76	0.595	1603.05	0.595	1847.55	0.595
	120	630.292	0.6	1843.99	0.6	1603.59	0.6	1851.35	0.6
	121	634.764	0.605	1846.31	0.605	1610.78	0.605	1851.92	0.605
	122	636.898	0.61	1862.75	0.61	1611.85	0.61	1860.69	0.61
	123	646.9	0.615	1873.83	0.615	1615.08	0.615	1870.77	0.615
	124	648.435	0.62	1876.05	0.62	1615.21	0.62	1889.42	0.62
	125	650.685	0.625	1903.72	0.625	1619.83	0.625	1898.23	0.625
	126	651.304	0.63	1917.11	0.63	1629.2	0.63	1902.63	0.63
	127	654.008	0.635	1958.04	0.635	1634.32	0.635	1904.92	0.635
	128	658.873	0.64	1959.3	0.64	1638.29	0.64	1905.88	0.64
	129	678.005	0.645	1963.26	0.645	1640.84	0.645	1930.29	0.645
	130	694.378	0.65	2008.59	0.65	1653.25	0.65	1930.52	0.65
	131	706.65	0.655	2008.85	0.655	1656.75	0.655	1931.67	0.655
	132	711.532	0.66	2023.99	0.66	1664.76	0.66	1940.46	0.66
	133	716.211	0.665	2028.92	0.665	1707.47	0.665	1950.29	0.665
	134	739.202	0.67	2034.9	0.67	1724.26	0.67	1951.02	0.67
	135	750.927	0.675	2040.5	0.675	1728.12	0.675	1953.93	0.675
	136	751.474	0.68	2046.29	0.68	1730.02	0.68	1965.44	0.68
	137	778.12	0.685	2054.43	0.685	1733.21	0.685	1979.51	0.685
	138	779.093	0.69	2075.79	0.69	1739.54	0.69	1985.1	0.69
	139	788.522	0.695	2098.09	0.695	1743.87	0.695	2001.91	0.695
	140	790.477	0.7	2125.56	0.7	1745.1	0.7	2011.04	0.7
	141	790.904	0.705	2135.59	0.705	1753.96	0.705	2023.31	0.705
	142	792.226	0.71	2136	0.71	1756.62	0.71	2038.34	0.71
	143	831.579	0.715	2145.44	0.715	1757.53	0.715	2040.85	0.715
	144	837.046	0.72	2154.3	0.72	1761.09	0.72	2060.9	0.72
	145	859.801	0.725	2158	0.725	1761.15	0.725	2066.95	0.725
	146	870.008	0.73	2205.79	0.73	1766.54	0.73	2069.34	0.73
	147	876.558	0.735	2220.22	0.735	1777.49	0.735	2077.38	0.735
	148	885.813	0.74	2292.46	0.74	1779.85	0.74	2082.38	0.74
	149	887.86	0.745	2294.42	0.745	1791.32	0.745	2083.99	0.745
	150	916.568	0.75	2316.55	0.75	1800.76	0.75	2098.93	0.75
	151	920.903	0.755	2328.07	0.755	1827.13	0.755	2100.1	0.755
	152	948.769	0.76	2339.11	0.76	1836.27	0.76	2102.03	0.76
	153	962.225	0.765	2346.51	0.765	1840.51	0.765	2104.38	0.765
	154	978.921	0.77	2356.76	0.77	1845.49	0.77	2116.02	0.77
	155	979.17	0.775	2387.61	0.775	1850.33	0.775	2116.53	0.775
	156	991.901	0.78	2387.88	0.78	1860.34	0.78	2119.71	0.78
	157	994.557	0.785	2390.11	0.785	1866.54	0.785	2125.53	0.785
	158	1007.1	0.79	2398.44	0.79	1874.79	0.79	2144.81	0.79
	159	1009.54	0.795	2403.28	0.795	1881.13	0.795	2148.56	0.795
	160	1017.04	0.8	2409.08	0.8	1891.91	0.8	2179.42	0.8
	161	1019.7	0.805	2416.5	0.805	1899.52	0.805	2188.01	0.805
	162	1021.03	0.81	2495.18	0.81	1903.78	0.81	2192.19	0.81
	163	1029.73	0.815	2502.03	0.815	1914.05	0.815	2204.46	0.815
	164	1038.54	0.82	2520.27	0.82	1980.93	0.82	2215.26	0.82
	165	1087.34	0.825	2544.05	0.825	1981.38	0.825	2231.27	0.825
	166	1090.18	0.83	2605	0.83	2005.9	0.83	2233.84	0.83
	167	1093.17	0.835	2607.86	0.835	2050.32	0.835	2270.67	0.835
	168	1104.15	0.84	2615.48	0.84	2052.11	0.84	2272.7	0.84
	169	1104.95	0.845	2641.23	0.845	2092.13	0.845	2293.27	0.845
	170	1135.91	0.85	2650.53	0.85	2099.72	0.85	2301.12	0.85
	171	1136.91	0.855	2667.24	0.855	2149.03	0.855	2348.28	0.855
	172	1225.53	0.86	2675.56	0.86	2162.31	0.86	2354.48	0.86
	173	1229.08	0.865	2680.14	0.865	2175.64	0.865	2355.41	0.865
	174	1282.64	0.87	2684.65	0.87	2189.61	0.87	2369.14	0.87
	175	1306.62	0.875	2704.24	0.875	2199.64	0.875	2369.55	0.875
	176	1309.33	0.88	2774.15	0.88	2211.28	0.88	2392.77	0.88
	177	1374.36	0.885	2777.92	0.885	2220.3	0.885	2395.93	0.885
	178	1389.79	0.89	2780.61	0.89	2238.53	0.89	2404.47	0.89
	179	1390.84	0.895	2805.26	0.895	2270.56	0.895	2431.58	0.895
	180	1394.47	0.9	2832.36	0.9	2283.9	0.9	2445.84	0.9
	181	1419.81	0.905	2897.87	0.905	2293.77	0.905	2456.77	0.905
	182	1434.62	0.91	2947.18	0.91	2297.7	0.91	2519.32	0.91
	183	1458.16	0.915	2952.74	0.915	2297.8	0.915	2537.81	0.915
	184	1481.06	0.92	2987.78	0.92	2342.01	0.92	2554.32	0.92
	185	1483.77	0.925	2993.2	0.925	2360.95	0.925	2575.69	0.925
	186	1507.84	0.93	2997.68	0.93	2365.59	0.93	2602.39	0.93
	187	1521.84	0.935	3013.22	0.935	2406.57	0.935	2608.46	0.935
	188	1522.36	0.94	3041.96	0.94	2450.19	0.94	2662.71	0.94
	189	1528.88	0.945	3058.09	0.945	2453.71	0.945	2666.28	0.945
	190	1541.39	0.95	3063.61	0.95	2472.77	0.95	2711.42	0.95
	191	1543.78	0.955	3118.85	0.955	2505.21	0.955	2785.44	0.955
	192	1559.94	0.96	3119.99	0.96	2530.23	0.96	2809.38	0.96
	193	1574.56	0.965	3155.46	0.965	2584.14	0.965	2831.96	0.965
	194	1625.51	0.97	3166.88	0.97	2645.75	0.97	2838.58	0.97
	195	1665.66	0.975	3288.86	0.975	2677.77	0.975	2894.86	0.975
	196	1759.15	0.98	3420.45	0.98	2917.56	0.98	2987.5	0.98
	197	1787.82	0.985	3591.73	0.985	3095.85	0.985	3039.5	0.985
	198	1914.6	0.99	3623.52	0.99	3127.77	0.99	3155.01	0.99
	199	1987.26	0.995	3715.25	0.995	3328.2	0.995	3227.85	0.995
	200	2117.21	1	3845.99	1	3737.42	1	3265.49	1
