# Supplementary material for: Rational design of new NO and redox sensitivity into connexin26 hemichannels
Source: Open Biol. 2015 Feb 11;5(2):140208. doi: 10.1098/rsob.140208 (PMC4345282; doi:10.1098/rsob.140208)
Supplement: Data for Figures 3-7 [file rsob140208supp1.zip › Figure 5b Data.xlsx]

## Sheet: 16-06-14
	Control	Ratio	Zero Calcium	Ratio	Sodium Prusside	Ratio	Nonoate	Ratio
1	326.643	0.025	950.824	0.025	400.656	0.025	164.026	0.025
2	357.485	0.05	1227.64	0.05	555.177	0.05	244.569	0.05
3	383.662	0.075	1409.55	0.075	563.418	0.075	474.011	0.075
4	426.976	0.1	1584.08	0.1	637.071	0.1	476.69	0.1
5	445.596	0.125	1601.94	0.125	766.498	0.125	524.179	0.125
6	481.709	0.15	1628.13	0.15	829.591	0.15	665.5	0.15
7	498.612	0.175	1648.91	0.175	832.149	0.175	730.37	0.175
8	572.459	0.2	1679.55	0.2	963.771	0.2	761.49	0.2
9	573.539	0.225	1744.65	0.225	1010.45	0.225	762.874	0.225
10	588.919	0.25	1766.82	0.25	1021.31	0.25	798.538	0.25
11	615.703	0.275	1767.73	0.275	1028.52	0.275	846.018	0.275
12	651.386	0.3	1774.42	0.3	1073.36	0.3	911.036	0.3
13	723.611	0.325	1816.87	0.325	1108.04	0.325	913.239	0.325
14	761.325	0.35	1936.96	0.35	1108.09	0.35	917.509	0.35
15	805.212	0.375	1944.4	0.375	1272.68	0.375	995.94	0.375
16	813.918	0.4	1998.26	0.4	1395.34	0.4	996.191	0.4
17	841.342	0.425	1999.5	0.425	1430.57	0.425	1068.46	0.425
18	848.85	0.45	2003.03	0.45	1470.07	0.45	1126.49	0.45
19	855.719	0.475	2046.55	0.475	1516.16	0.475	1136.44	0.475
20	883.943	0.5	2058.62	0.5	1539.82	0.5	1148.98	0.5
21	916.123	0.525	2068.98	0.525	1603.58	0.525	1227.12	0.525
22	994.558	0.55	2103.91	0.55	1641.82	0.55	1263.66	0.55
23	1026.45	0.575	2124.34	0.575	1651.94	0.575	1329.29	0.575
24	1044.98	0.6	2126.32	0.6	1711.11	0.6	1345.26	0.6
25	1061.73	0.625	2173.79	0.625	1747.51	0.625	1375.74	0.625
26	1095.78	0.65	2176.05	0.65	1816.6	0.65	1480.38	0.65
27	1106.84	0.675	2204.12	0.675	1893.12	0.675	1483.59	0.675
28	1195.39	0.7	2231.5	0.7	1937.21	0.7	1517.14	0.7
29	1206.71	0.725	2233.83	0.725	1994.48	0.725	1521.95	0.725
30	1213.33	0.75	2285.05	0.75	2043.9	0.75	1544.78	0.75
31	1226.24	0.775	2345.05	0.775	2073.45	0.775	1556.11	0.775
32	1245.52	0.8	2363.01	0.8	2106.16	0.8	1621.18	0.8
33	1369.91	0.825	2382	0.825	2175.25	0.825	1629.79	0.825
34	1522.74	0.85	2418.39	0.85	2195.84	0.85	1666.11	0.85
35	1737.54	0.875	2428.14	0.875	2352.98	0.875	1752.18	0.875
36	1832.22	0.9	2506.94	0.9	2375.87	0.9	1756.36	0.9
37	1836.53	0.925	2648.59	0.925	2378.12	0.925	1765.84	0.925
38	2025.16	0.95	2651.4	0.95	2389.79	0.95	1890.85	0.95
39	2294.38	0.975	2661.34	0.975	2428.59	0.975	1912.97	0.975
40	3451.23	1	3128.68	1	2647.05	1	2102.74	1
median	900.033		2063.8		1571.7		1188.05

## Sheet: 17-06-14
		Control	Ratio	Zero Calcium	Ratio	Sodium Prusside	Ratio	Nonoate	Ratio
	1	134.618	0.025	616.307	0.025	45.543	0.025	283.11
	2	173.705	0.05	619.997	0.05	63.091	0.05	292.442
	3	203.269	0.075	680.727	0.075	87.213	0.075	349.756
	4	214.094	0.1	713.756	0.1	124.834	0.1	502.373
	5	238.909	0.125	799.497	0.125	220.554	0.125	502.7
	6	316.717	0.15	863.014	0.15	289.746	0.15	506.785
	7	416.988	0.175	936.731	0.175	323.841	0.175	529.844
	8	464.41	0.2	955.492	0.2	347.291	0.2	536.506
	9	466.078	0.225	961.222	0.225	395.869	0.225	568.129
	10	497.492	0.25	972.218	0.25	403.984	0.25	568.866
	11	521.542	0.275	1065.79	0.275	409.874	0.275	708.765
	12	583.596	0.3	1091.08	0.3	443.204	0.3	711.139
	13	584.519	0.325	1127.75	0.325	451.303	0.325	743.249
	14	585.66	0.35	1150.15	0.35	472.817	0.35	784.254
	15	604.874	0.375	1191.23	0.375	525.681	0.375	822.012
	16	672.602	0.4	1198.04	0.4	620.881	0.4	863.388
	17	674.737	0.425	1216.17	0.425	650.739	0.425	873.067
	18	675.128	0.45	1228.66	0.45	688.321	0.45	876.043
	19	688.303	0.475	1236.83	0.475	727.203	0.475	879.842
	20	759.825	0.5	1310.06	0.5	782.983	0.5	908.958
	21	844.668	0.525	1394.91	0.525	822.903	0.525	913.964
	22	873.223	0.55	1432.94	0.55	824.596	0.55	917.104
	23	875.037	0.575	1437.41	0.575	852.97	0.575	922.825
	24	903.641	0.6	1589.61	0.6	963.192	0.6	946.02
	25	921.615	0.625	1597.17	0.625	979.55	0.625	985.036
	26	980.759	0.65	1603.14	0.65	1025.81	0.65	987.099
	27	998.381	0.675	1685.96	0.675	1069.13	0.675	1015.65
	28	1045.18	0.7	1704.68	0.7	1099.43	0.7	1037.41
	29	1062.57	0.725	1763.13	0.725	1159.65	0.725	1043.65
	30	1136.81	0.75	1832.35	0.75	1179.62	0.75	1052.47
	31	1140.72	0.775	1875.05	0.775	1284.73	0.775	1057.82
	32	1178.52	0.8	1879.81	0.8	1288.31	0.8	1081.56
	33	1193.23	0.825	1906.72	0.825	1288.53	0.825	1170.88
	34	1303.11	0.85	1958.34	0.85	1307.75	0.85	1200.62
	35	1354.71	0.875	1988.32	0.875	1544.43	0.875	1269.42
	36	1397.74	0.9	2054.69	0.9	1621.55	0.9	1269.86
	37	1440.2	0.925	2093.02	0.925	1639.5	0.925	1332.4
	38	1501.06	0.95	2166.22	0.95	1824.91	0.95	1344.46
	39	1726.64	0.975	2311.36	0.975	1879.73	0.975	1377.61
	40	1796.19	1	2764.64	1	1903.91	1	1464.1
	median	802.246		1352.48		802.943		911.461

## Sheet: 20-06-14
		Control	Ratio	Zero Calcium	Ratio	Sodium Prusside	Ratio	Nonoate	Ratio
	1	32.323	0.025	322.846	0.025	33.271	0.025	70.953	0.025
	2	98.591	0.05	329.99	0.05	68.988	0.05	98.753	0.05
	3	99.514	0.075	345.789	0.075	76.183	0.075	119.739	0.075
	4	105.143	0.1	543.54	0.1	83.211	0.1	132.925	0.1
	5	117.483	0.125	548.729	0.125	116.867	0.125	196.619	0.125
	6	117.743	0.15	553.866	0.15	190.245	0.15	233.884	0.15
	7	122.818	0.175	611.599	0.175	213.261	0.175	255.946	0.175
	8	140.798	0.2	651.125	0.2	336.12	0.2	293.08	0.2
	9	185.064	0.225	651.584	0.225	355.464	0.225	350.178	0.225
	10	253.18	0.25	803.769	0.25	370.751	0.25	360.534	0.25
	11	265.449	0.275	868.097	0.275	377.544	0.275	364.843	0.275
	12	406.028	0.3	912.741	0.3	430.306	0.3	385.398	0.3
	13	433.593	0.325	916.56	0.325	450.33	0.325	398.644	0.325
	14	437.061	0.35	941.66	0.35	493.177	0.35	408.189	0.35
	15	441.306	0.375	1016.86	0.375	629.382	0.375	430.1	0.375
	16	524.007	0.4	1054.36	0.4	637.291	0.4	467.653	0.4
	17	607.171	0.425	1088.66	0.425	653.241	0.425	504.828	0.425
	18	644.418	0.45	1185.83	0.45	675.514	0.45	507.013	0.45
	19	646.378	0.475	1257.03	0.475	687.721	0.475	509.542	0.475
	20	649.104	0.5	1282.71	0.5	854.129	0.5	524.04	0.5
	21	718.559	0.525	1287.71	0.525	870.74	0.525	550.131	0.525
	22	781.199	0.55	1335.9	0.55	887.588	0.55	580.543	0.55
	23	804.565	0.575	1376.27	0.575	968.564	0.575	640.728	0.575
	24	838.16	0.6	1387.75	0.6	982.877	0.6	705.775	0.6
	25	841.147	0.625	1402.01	0.625	983.866	0.625	743.672	0.625
	26	934.846	0.65	1492.6	0.65	997.216	0.65	756.61	0.65
	27	950.87	0.675	1545.25	0.675	1022.64	0.675	762.25	0.675
	28	1003.84	0.7	1556.37	0.7	1055.57	0.7	769.95	0.7
	29	1016.54	0.725	1594.02	0.725	1118.15	0.725	774.632	0.725
	30	1017.35	0.75	1605.54	0.75	1150.22	0.75	790.063	0.75
	31	1058.2	0.775	1627.29	0.775	1178.82	0.775	833.804	0.775
	32	1076.64	0.8	1656.83	0.8	1249.34	0.8	1224.78	0.8
	33	1125.42	0.825	1666.5	0.825	1374.37	0.825	1232.6	0.825
	34	1150.11	0.85	1680.09	0.85	1389	0.85	1279.95	0.85
	35	1368.81	0.875	1715.2	0.875	1473.21	0.875	1280.69	0.875
	36	1378.86	0.9	1804.45	0.9	1499.78	0.9	1375.63	0.9
	37	1395.71	0.925	1910.02	0.925	1548.17	0.925	1462.6	0.925
	38	1516.78	0.95	1917.77	0.95	1696.52	0.95	1549.61	0.95
	39	1819.8	0.975	2066.46	0.975	1697.43	0.975	1588.23	0.975
	40	1834.19	1	2296.98	1	1760.04	1	1680.78	1
	median	683.832		1285.21		862.435		537.085

## Sheet: 23-06-14
		Control	Ratio	Zero Calcium	Ratio	Sodium Prusside	Ratio	Nonoate	Ratio
	1	151.1	0.025	531.552	0.025	101.38	0.025	36.898	0.025
	2	180.438	0.05	541.048	0.05	143.504	0.05	110.36	0.05
	3	205.697	0.075	549.292	0.075	193.532	0.075	112.153	0.075
	4	239.907	0.1	602.569	0.1	214.603	0.1	126.688	0.1
	5	289.453	0.125	627.369	0.125	257.21	0.125	129.721	0.125
	6	308.394	0.15	632.596	0.15	273.395	0.15	152.296	0.15
	7	336.72	0.175	634.079	0.175	287.181	0.175	168.375	0.175
	8	372.264	0.2	635.846	0.2	304.563	0.2	171.562	0.2
	9	386.319	0.225	645.804	0.225	330.637	0.225	210.579	0.225
	10	400.595	0.25	729.608	0.25	342.267	0.25	249.571	0.25
	11	440.595	0.275	735.257	0.275	375.085	0.275	288.225	0.275
	12	467.674	0.3	809.847	0.3	387.629	0.3	303.333	0.3
	13	477.075	0.325	836.568	0.325	393.58	0.325	319.293	0.325
	14	487.791	0.35	837.538	0.35	495.707	0.35	328.821	0.35
	15	513.913	0.375	840.561	0.375	513.62	0.375	346.69	0.375
	16	514.217	0.4	900.881	0.4	518.981	0.4	417.376	0.4
	17	517.73	0.425	966.793	0.425	542.855	0.425	476.664	0.425
	18	535.248	0.45	991.323	0.45	646.52	0.45	485.617	0.45
	19	536.789	0.475	1140.33	0.475	674.029	0.475	487.813	0.475
	20	548.486	0.5	1199.38	0.5	711.785	0.5	505.794	0.5
	21	591.124	0.525	1242.74	0.525	712.128	0.525	517.662	0.525
	22	619.941	0.55	1285.34	0.55	735.229	0.55	548.903	0.55
	23	645.64	0.575	1303.64	0.575	759.679	0.575	567.704	0.575
	24	669.557	0.6	1329.22	0.6	767.381	0.6	598.778	0.6
	25	723.538	0.625	1362.12	0.625	769.093	0.625	607.267	0.625
	26	762.909	0.65	1386.21	0.65	770.423	0.65	617.386	0.65
	27	794.957	0.675	1528.59	0.675	777.116	0.675	631.991	0.675
	28	798.619	0.7	1573.76	0.7	915.234	0.7	665.451	0.7
	29	807.778	0.725	1617.92	0.725	983.948	0.725	669.594	0.725
	30	826.991	0.75	1631.91	0.75	989.603	0.75	675.85	0.75
	31	840.446	0.775	1669.84	0.775	1004.05	0.775	730.907	0.775
	32	854.515	0.8	1700.7	0.8	1099.87	0.8	748.656	0.8
	33	891.976	0.825	1759.17	0.825	1108.45	0.825	761.007	0.825
	34	923.615	0.85	1869.08	0.85	1185.05	0.85	801.323	0.85
	35	927.261	0.875	1882.19	0.875	1508.41	0.875	804.13	0.875
	36	1016.12	0.9	2059.5	0.9	1821.98	0.9	865.381	0.9
	37	1025.66	0.925	2095.48	0.925	1856.39	0.925	943.228	0.925
	38	1048.23	0.95	2232.14	0.95	1874.29	0.95	1092.27	0.95
	39	1061.79	0.975	2436.48	0.975	2044.26	0.975	1255.59	0.975
	40	1360.67	1	2587.87	1	2097.07	1	1296.46	1
	median	569.805		1221.06		711.957		511.728

## Sheet: 24-06-14
		Control	Ratio	Zero Calcium	Ratio	Sodium Prusside	Ratio	Nonoate	Ratio
	1	36.744	0.025	546.168	0.025	23.193	0.025	19.04	0.025
	2	43.781	0.05	549.277	0.05	31.76	0.05	20.175	0.05
	3	50.536	0.075	707.352	0.075	31.831	0.075	54.629	0.075
	4	58.631	0.1	721.742	0.1	45.303	0.1	73.64	0.1
	5	59.468	0.125	888.791	0.125	53.145	0.125	100.854	0.125
	6	61.754	0.15	917.35	0.15	127.974	0.15	102.146	0.15
	7	64.948	0.175	921.013	0.175	134.004	0.175	160.108	0.175
	8	80.189	0.2	931.398	0.2	145.391	0.2	188.041	0.2
	9	85.621	0.225	941.881	0.225	168.397	0.225	198.783	0.225
	10	239.927	0.25	982.921	0.25	183.962	0.25	217.55	0.25
	11	271.02	0.275	988.075	0.275	192.326	0.275	229.471	0.275
	12	277.297	0.3	1063.31	0.3	220.795	0.3	235.783	0.3
	13	292.215	0.325	1131.98	0.325	225.012	0.325	253.311	0.325
	14	296.419	0.35	1153.8	0.35	230.457	0.35	287.876	0.35
	15	313.191	0.375	1157.52	0.375	329.584	0.375	345.404	0.375
	16	317.713	0.4	1196.33	0.4	337.075	0.4	349.575	0.4
	17	327.889	0.425	1222.6	0.425	348.068	0.425	376.672	0.425
	18	370.637	0.45	1234.21	0.45	365.807	0.45	390.959	0.45
	19	378.742	0.475	1266.44	0.475	394.387	0.475	420.951	0.475
	20	396.389	0.5	1321.47	0.5	403.638	0.5	471.586	0.5
	21	401.834	0.525	1328.53	0.525	421.228	0.525	495.143	0.525
	22	421.334	0.55	1335.79	0.55	477.406	0.55	561.167	0.55
	23	428.225	0.575	1336.13	0.575	533.265	0.575	654.505	0.575
	24	430.282	0.6	1355.12	0.6	575.496	0.6	741.946	0.6
	25	448.48	0.625	1428.43	0.625	615.988	0.625	751.375	0.625
	26	542.383	0.65	1435.2	0.65	633.76	0.65	814.338	0.65
	27	551.498	0.675	1500.81	0.675	637.435	0.675	979.032	0.675
	28	619.75	0.7	1502.08	0.7	656.607	0.7	1004.3	0.7
	29	633.491	0.725	1547.99	0.725	734.995	0.725	1016.42	0.725
	30	664.205	0.75	1553.59	0.75	842.388	0.75	1072.51	0.75
	31	706.609	0.775	1565.25	0.775	895.236	0.775	1135.78	0.775
	32	719.653	0.8	1630.59	0.8	904.571	0.8	1182.71	0.8
	33	728.187	0.825	1635.03	0.825	929.467	0.825	1320.64	0.825
	34	805.943	0.85	1678.83	0.85	1145.24	0.85	1328.09	0.85
	35	888.371	0.875	1833.14	0.875	1146.12	0.875	1415.61	0.875
	36	913.81	0.9	1867.73	0.9	1291.59	0.9	1489.92	0.9
	37	973.714	0.925	1943.13	0.925	1292.55	0.925	1492.83	0.925
	38	1026.77	0.95	2086.51	0.95	1446.8	0.95	1558.71	0.95
	39	1048.15	0.975	2222.47	0.975	1458.6	0.975	1863.83	0.975
	40	1318.99	1	2232.94	1	1785.64	1	1951.24	1
	median	399.111		1325		412.433		483.365

## Sheet: Combined
		Control	Ratio	Zero Calcium	Ratio	Sodium Prusside	Ratio	Nonoate	Ratio
	1	32.323	0.005	322.846	0.005	23.193	0.005	19.04	0.005
	2	36.744	0.01	329.99	0.01	31.76	0.01	20.175	0.01
	3	43.781	0.015	345.789	0.015	31.831	0.015	36.898	0.015
	4	50.536	0.02	531.552	0.02	33.271	0.02	54.629	0.02
	5	58.631	0.025	541.048	0.025	45.303	0.025	70.953	0.025
	6	59.468	0.03	543.54	0.03	45.543	0.03	73.64	0.03
	7	61.754	0.035	546.168	0.035	53.145	0.035	98.753	0.035
	8	64.948	0.04	548.729	0.04	63.091	0.04	100.854	0.04
	9	80.189	0.045	549.277	0.045	68.988	0.045	102.146	0.045
	10	85.621	0.05	549.292	0.05	76.183	0.05	110.36	0.05
	11	98.591	0.055	553.866	0.055	83.211	0.055	112.153	0.055
	12	99.514	0.06	602.569	0.06	87.213	0.06	119.739	0.06
	13	105.143	0.065	611.599	0.065	101.38	0.065	126.688	0.065
	14	117.483	0.07	616.307	0.07	116.867	0.07	129.721	0.07
	15	117.743	0.075	619.997	0.075	124.834	0.075	132.925	0.075
	16	122.818	0.08	627.369	0.08	127.974	0.08	152.296	0.08
	17	134.618	0.085	632.596	0.085	134.004	0.085	160.108	0.085
	18	140.798	0.09	634.079	0.09	143.504	0.09	164.026	0.09
	19	151.1	0.095	635.846	0.095	145.391	0.095	168.375	0.095
	20	173.705	0.1	645.804	0.1	168.397	0.1	171.562	0.1
	21	180.438	0.105	651.125	0.105	183.962	0.105	188.041	0.105
	22	185.064	0.11	651.584	0.11	190.245	0.11	196.619	0.11
	23	203.269	0.115	680.727	0.115	192.326	0.115	198.783	0.115
	24	205.697	0.12	707.352	0.12	193.532	0.12	210.579	0.12
	25	214.094	0.125	713.756	0.125	213.261	0.125	217.55	0.125
	26	238.909	0.13	721.742	0.13	214.603	0.13	229.471	0.13
	27	239.907	0.135	729.608	0.135	220.554	0.135	233.884	0.135
	28	239.927	0.14	735.257	0.14	220.795	0.14	235.783	0.14
	29	253.18	0.145	799.497	0.145	225.012	0.145	244.569	0.145
	30	265.449	0.15	803.769	0.15	230.457	0.15	249.571	0.15
	31	271.02	0.155	809.847	0.155	257.21	0.155	253.311	0.155
	32	277.297	0.16	836.568	0.16	273.395	0.16	255.946	0.16
	33	289.453	0.165	837.538	0.165	287.181	0.165	283.11	0.165
	34	292.215	0.17	840.561	0.17	289.746	0.17	287.876	0.17
	35	296.419	0.175	863.014	0.175	304.563	0.175	288.225	0.175
	36	308.394	0.18	868.097	0.18	323.841	0.18	292.442	0.18
	37	313.191	0.185	888.791	0.185	329.584	0.185	293.08	0.185
	38	316.717	0.19	900.881	0.19	330.637	0.19	303.333	0.19
	39	317.713	0.195	912.741	0.195	336.12	0.195	319.293	0.195
	40	326.643	0.2	916.56	0.2	337.075	0.2	328.821	0.2
	41	327.889	0.205	917.35	0.205	342.267	0.205	345.404	0.205
	42	336.72	0.21	921.013	0.21	347.291	0.21	346.69	0.21
	43	357.485	0.215	931.398	0.215	348.068	0.215	349.575	0.215
	44	370.637	0.22	936.731	0.22	355.464	0.22	349.756	0.22
	45	372.264	0.225	941.66	0.225	365.807	0.225	350.178	0.225
	46	378.742	0.23	941.881	0.23	370.751	0.23	360.534	0.23
	47	383.662	0.235	950.824	0.235	375.085	0.235	364.843	0.235
	48	386.319	0.24	955.492	0.24	377.544	0.24	376.672	0.24
	49	396.389	0.245	961.222	0.245	387.629	0.245	385.398	0.245
	50	400.595	0.25	966.793	0.25	393.58	0.25	390.959	0.25
	51	401.834	0.255	972.218	0.255	394.387	0.255	398.644	0.255
	52	406.028	0.26	982.921	0.26	395.869	0.26	408.189	0.26
	53	416.988	0.265	988.075	0.265	400.656	0.265	417.376	0.265
	54	421.334	0.27	991.323	0.27	403.638	0.27	420.951	0.27
	55	426.976	0.275	1016.86	0.275	403.984	0.275	430.1	0.275
	56	428.225	0.28	1054.36	0.28	409.874	0.28	467.653	0.28
	57	430.282	0.285	1063.31	0.285	421.228	0.285	471.586	0.285
	58	433.593	0.29	1065.79	0.29	430.306	0.29	474.011	0.29
	59	437.061	0.295	1088.66	0.295	443.204	0.295	476.664	0.295
	60	440.595	0.3	1091.08	0.3	450.33	0.3	476.69	0.3
	61	441.306	0.305	1127.75	0.305	451.303	0.305	485.617	0.305
	62	445.596	0.31	1131.98	0.31	472.817	0.31	487.813	0.31
	63	448.48	0.315	1140.33	0.315	477.406	0.315	495.143	0.315
	64	464.41	0.32	1150.15	0.32	493.177	0.32	502.373	0.32
	65	466.078	0.325	1153.8	0.325	495.707	0.325	502.7	0.325
	66	467.674	0.33	1157.52	0.33	513.62	0.33	504.828	0.33
	67	477.075	0.335	1185.83	0.335	518.981	0.335	505.794	0.335
	68	481.709	0.34	1191.23	0.34	525.681	0.34	506.785	0.34
	69	487.791	0.345	1196.33	0.345	533.265	0.345	507.013	0.345
	70	497.492	0.35	1198.04	0.35	542.855	0.35	509.542	0.35
	71	498.612	0.355	1199.38	0.355	555.177	0.355	517.662	0.355
	72	513.913	0.36	1216.17	0.36	563.418	0.36	524.04	0.36
	73	514.217	0.365	1222.6	0.365	575.496	0.365	524.179	0.365
	74	517.73	0.37	1227.64	0.37	615.988	0.37	529.844	0.37
	75	521.542	0.375	1228.66	0.375	620.881	0.375	536.506	0.375
	76	524.007	0.38	1234.21	0.38	629.382	0.38	548.903	0.38
	77	535.248	0.385	1236.83	0.385	633.76	0.385	550.131	0.385
	78	536.789	0.39	1242.74	0.39	637.071	0.39	561.167	0.39
	79	542.383	0.395	1257.03	0.395	637.291	0.395	567.704	0.395
	80	548.486	0.4	1266.44	0.4	637.435	0.4	568.129	0.4
	81	551.498	0.405	1282.71	0.405	646.52	0.405	568.866	0.405
	82	572.459	0.41	1285.34	0.41	650.739	0.41	580.543	0.41
	83	573.539	0.415	1287.71	0.415	653.241	0.415	598.778	0.415
	84	583.596	0.42	1303.64	0.42	656.607	0.42	607.267	0.42
	85	584.519	0.425	1310.06	0.425	674.029	0.425	617.386	0.425
	86	585.66	0.43	1321.47	0.43	675.514	0.43	631.991	0.43
	87	588.919	0.435	1328.53	0.435	687.721	0.435	640.728	0.435
	88	591.124	0.44	1329.22	0.44	688.321	0.44	654.505	0.44
	89	604.874	0.445	1335.79	0.445	711.785	0.445	665.451	0.445
	90	607.171	0.45	1335.9	0.45	712.128	0.45	665.5	0.45
	91	615.703	0.455	1336.13	0.455	727.203	0.455	669.594	0.455
	92	619.75	0.46	1355.12	0.46	734.995	0.46	675.85	0.46
	93	619.941	0.465	1362.12	0.465	735.229	0.465	705.775	0.465
	94	633.491	0.47	1376.27	0.47	759.679	0.47	708.765	0.47
	95	644.418	0.475	1386.21	0.475	766.498	0.475	711.139	0.475
	96	645.64	0.48	1387.75	0.48	767.381	0.48	730.37	0.48
	97	646.378	0.485	1394.91	0.485	769.093	0.485	730.907	0.485
	98	649.104	0.49	1402.01	0.49	770.423	0.49	741.946	0.49
	99	651.386	0.495	1409.55	0.495	777.116	0.495	743.249	0.495
	100	664.205	0.5	1428.43	0.5	782.983	0.5	743.672	0.5
	101	669.557	0.505	1432.94	0.505	822.903	0.505	748.656	0.505
	102	672.602	0.51	1435.2	0.51	824.596	0.51	751.375	0.51
	103	674.737	0.515	1437.41	0.515	829.591	0.515	756.61	0.515
	104	675.128	0.52	1492.6	0.52	832.149	0.52	761.007	0.52
	105	688.303	0.525	1500.81	0.525	842.388	0.525	761.49	0.525
	106	706.609	0.53	1502.08	0.53	852.97	0.53	762.25	0.53
	107	718.559	0.535	1528.59	0.535	854.129	0.535	762.874	0.535
	108	719.653	0.54	1545.25	0.54	870.74	0.54	769.95	0.54
	109	723.538	0.545	1547.99	0.545	887.588	0.545	774.632	0.545
	110	723.611	0.55	1553.59	0.55	895.236	0.55	784.254	0.55
	111	728.187	0.555	1556.37	0.555	904.571	0.555	790.063	0.555
	112	759.825	0.56	1565.25	0.56	915.234	0.56	798.538	0.56
	113	761.325	0.565	1573.76	0.565	929.467	0.565	801.323	0.565
	114	762.909	0.57	1584.08	0.57	963.192	0.57	804.13	0.57
	115	781.199	0.575	1589.61	0.575	963.771	0.575	814.338	0.575
	116	794.957	0.58	1594.02	0.58	968.564	0.58	822.012	0.58
	117	798.619	0.585	1597.17	0.585	979.55	0.585	833.804	0.585
	118	804.565	0.59	1601.94	0.59	982.877	0.59	846.018	0.59
	119	805.212	0.595	1603.14	0.595	983.866	0.595	863.388	0.595
	120	805.943	0.6	1605.54	0.6	983.948	0.6	865.381	0.6
	121	807.778	0.605	1617.92	0.605	989.603	0.605	873.067	0.605
	122	813.918	0.61	1627.29	0.61	997.216	0.61	876.043	0.61
	123	826.991	0.615	1628.13	0.615	1004.05	0.615	879.842	0.615
	124	838.16	0.62	1630.59	0.62	1010.45	0.62	908.958	0.62
	125	840.446	0.625	1631.91	0.625	1021.31	0.625	911.036	0.625
	126	841.147	0.63	1635.03	0.63	1022.64	0.63	913.239	0.63
	127	841.342	0.635	1648.91	0.635	1025.81	0.635	913.964	0.635
	128	844.668	0.64	1656.83	0.64	1028.52	0.64	917.104	0.64
	129	848.85	0.645	1666.5	0.645	1055.57	0.645	917.509	0.645
	130	854.515	0.65	1669.84	0.65	1069.13	0.65	922.825	0.65
	131	855.719	0.655	1678.83	0.655	1073.36	0.655	943.228	0.655
	132	873.223	0.66	1679.55	0.66	1099.43	0.66	946.02	0.66
	133	875.037	0.665	1680.09	0.665	1099.87	0.665	979.032	0.665
	134	883.943	0.67	1685.96	0.67	1108.04	0.67	985.036	0.67
	135	888.371	0.675	1700.7	0.675	1108.09	0.675	987.099	0.675
	136	891.976	0.68	1704.68	0.68	1108.45	0.68	995.94	0.68
	137	903.641	0.685	1715.2	0.685	1118.15	0.685	996.191	0.685
	138	913.81	0.69	1744.65	0.69	1145.24	0.69	1004.3	0.69
	139	916.123	0.695	1759.17	0.695	1146.12	0.695	1015.65	0.695
	140	921.615	0.7	1763.13	0.7	1150.22	0.7	1016.42	0.7
	141	923.615	0.705	1766.82	0.705	1159.65	0.705	1037.41	0.705
	142	927.261	0.71	1767.73	0.71	1178.82	0.71	1043.65	0.71
	143	934.846	0.715	1774.42	0.715	1179.62	0.715	1052.47	0.715
	144	950.87	0.72	1804.45	0.72	1185.05	0.72	1057.82	0.72
	145	973.714	0.725	1816.87	0.725	1249.34	0.725	1068.46	0.725
	146	980.759	0.73	1832.35	0.73	1272.68	0.73	1072.51	0.73
	147	994.558	0.735	1833.14	0.735	1284.73	0.735	1081.56	0.735
	148	998.381	0.74	1867.73	0.74	1288.31	0.74	1092.27	0.74
	149	1003.84	0.745	1869.08	0.745	1288.53	0.745	1126.49	0.745
	150	1016.12	0.75	1875.05	0.75	1291.59	0.75	1135.78	0.75
	151	1016.54	0.755	1879.81	0.755	1292.55	0.755	1136.44	0.755
	152	1017.35	0.76	1882.19	0.76	1307.75	0.76	1148.98	0.76
	153	1025.66	0.765	1906.72	0.765	1374.37	0.765	1170.88	0.765
	154	1026.45	0.77	1910.02	0.77	1389	0.77	1182.71	0.77
	155	1026.77	0.775	1917.77	0.775	1395.34	0.775	1200.62	0.775
	156	1044.98	0.78	1936.96	0.78	1430.57	0.78	1224.78	0.78
	157	1045.18	0.785	1943.13	0.785	1446.8	0.785	1227.12	0.785
	158	1048.15	0.79	1944.4	0.79	1458.6	0.79	1232.6	0.79
	159	1048.23	0.795	1958.34	0.795	1470.07	0.795	1255.59	0.795
	160	1058.2	0.8	1988.32	0.8	1473.21	0.8	1263.66	0.8
	161	1061.73	0.805	1998.26	0.805	1499.78	0.805	1269.42	0.805
	162	1061.79	0.81	1999.5	0.81	1508.41	0.81	1269.86	0.81
	163	1062.57	0.815	2003.03	0.815	1516.16	0.815	1279.95	0.815
	164	1076.64	0.82	2046.55	0.82	1539.82	0.82	1280.69	0.82
	165	1095.78	0.825	2054.69	0.825	1544.43	0.825	1296.46	0.825
	166	1106.84	0.83	2058.62	0.83	1548.17	0.83	1320.64	0.83
	167	1125.42	0.835	2059.5	0.835	1603.58	0.835	1328.09	0.835
	168	1136.81	0.84	2066.46	0.84	1621.55	0.84	1329.29	0.84
	169	1140.72	0.845	2068.98	0.845	1639.5	0.845	1332.4	0.845
	170	1150.11	0.85	2086.51	0.85	1641.82	0.85	1344.46	0.85
	171	1178.52	0.855	2093.02	0.855	1651.94	0.855	1345.26	0.855
	172	1193.23	0.86	2095.48	0.86	1696.52	0.86	1375.63	0.86
	173	1195.39	0.865	2103.91	0.865	1697.43	0.865	1375.74	0.865
	174	1206.71	0.87	2124.34	0.87	1711.11	0.87	1377.61	0.87
	175	1213.33	0.875	2126.32	0.875	1747.51	0.875	1415.61	0.875
	176	1226.24	0.88	2166.22	0.88	1760.04	0.88	1462.6	0.88
	177	1245.52	0.885	2173.79	0.885	1785.64	0.885	1464.1	0.885
	178	1303.11	0.89	2176.05	0.89	1816.6	0.89	1480.38	0.89
	179	1318.99	0.895	2204.12	0.895	1821.98	0.895	1483.59	0.895
	180	1354.71	0.9	2222.47	0.9	1824.91	0.9	1489.92	0.9
	181	1360.67	0.905	2231.5	0.905	1856.39	0.905	1492.83	0.905
	182	1368.81	0.91	2232.14	0.91	1874.29	0.91	1517.14	0.91
	183	1369.91	0.915	2232.94	0.915	1879.73	0.915	1521.95	0.915
	184	1378.86	0.92	2233.83	0.92	1893.12	0.92	1544.78	0.92
	185	1395.71	0.925	2285.05	0.925	1903.91	0.925	1549.61	0.925
	186	1397.74	0.93	2296.98	0.93	1937.21	0.93	1556.11	0.93
	187	1440.2	0.935	2311.36	0.935	1994.48	0.935	1558.71	0.935
	188	1501.06	0.94	2345.05	0.94	2043.9	0.94	1588.23	0.94
	189	1516.78	0.945	2363.01	0.945	2044.26	0.945	1621.18	0.945
	190	1522.74	0.95	2382	0.95	2073.45	0.95	1629.79	0.95
	191	1726.64	0.955	2418.39	0.955	2097.07	0.955	1666.11	0.955
	192	1737.54	0.96	2428.14	0.96	2106.16	0.96	1680.78	0.96
	193	1796.19	0.965	2436.48	0.965	2175.25	0.965	1752.18	0.965
	194	1819.8	0.97	2506.94	0.97	2195.84	0.97	1756.36	0.97
	195	1832.22	0.975	2587.87	0.975	2352.98	0.975	1765.84	0.975
	196	1834.19	0.98	2648.59	0.98	2375.87	0.98	1863.83	0.98
	197	1836.53	0.985	2651.4	0.985	2378.12	0.985	1890.85	0.985
	198	2025.16	0.99	2661.34	0.99	2389.79	0.99	1912.97	0.99
	199	2294.38	0.995	2764.64	0.995	2428.59	0.995	1951.24	0.995
	200	3451.23	1	3128.68	1	2647.05	1	2102.74	1
