# Supplementary material for: Rational design of new NO and redox sensitivity into connexin26 hemichannels
Source: Open Biol. 2015 Feb 11;5(2):140208. doi: 10.1098/rsob.140208 (PMC4345282; doi:10.1098/rsob.140208)
Supplement: Data for Figures 3-7 [file rsob140208supp1.zip › Figure 5c,d Data.xlsx]

## Sheet: ODQ 1
Control 1	area	mean	min	max	deducted		0Ca	area	mean	min	max	deducted		NONOate	area	mean	min	max	deducted		ODQ	area	mean	min	max	deducted
1-1	2976	1706.12	1657	1767	61.059		2-1	1269	2376.88	2238	2596	510.955		1-1	1675	2608.11	2436	2814	480.223		2-1	2752	2550.809	2201	2548	220.821
1-2	2482	1733.43	1679	1812	88.37		2-2	1675	2473.17	2307	2630	607.241		1-2	1190	2685.12	2508	2904	557.235		2-2	2178	2558.93	2362	2749	228.941
1-3	1728	1706.43	1660	1762	61.368		Background	2100	1865.928	1978	2172			1-3	1560	2536.26	2369	2704	408.376		2-3	2232	2485.73	2314	2752	155.742
1-4	1620	1735.84	1680	1793	90.785									1-4	1320	2721.24	2530	3007	593.359		2-4	2432	2567.08	2397	2862	237.091
Background	3780	1645.06	1604	1688			6-1	1131	2323.4	2182	2456	449.405		1-5	1408	2635.14	2440	2799	507.258		2-5	2730	2735.78	2530	2952	405.787
							6-2	1500	2513.91	2321	2692	639.916		1-6	1419	2663.7	2506	2895	535.814		2-6	2475	2784.24	2541	3165	454.251
3-1	720	1886.96	1761	1863	105.581		6-3	1472	2298.31	2184	2447	424.323		1-7	1664	2663.27	2492	2855	535.39		Background	1850	2329.988	2034	2253
3-2	1625	1892.83	1824	1967	111.451		6-4	884	2442.62	2291	2639	568.626		Background	2021	2127.88	2043	2236
3-3	780	1904.69	1826	1973	123.313		6-5	1344	2547.94	2384	2799	673.951									3-1	2112	2432.446	2238	2606	197.311
3-4	3640	1942.55	1861	2030	161.175		6-6	1681	2486.55	2340	2652	612.556		2-1	2607	2312.86	2163	2482	190.377		3-2	2009	2541.719	2352	2762	306.584
Background	3510	1781.38	1732	1830			6-7	1541	2389.83	2228	2541	515.839		2-2	2178	2461.76	2313	2617	339.276		3-3	1540	2551.582	2385	2761	316.447
							6-8	2304	2431.21	2286	2618	557.223		2-3	2800	2491.95	2320	2721	369.465		3-4	2040	2652.073	2458	2922	416.938
4-1	2600	1965.85	1894	2043	125.255		6-9	1218	2437.01	2286	2677	563.014		2-4	2394	2584.15	2399	2754	461.671		3-5	1953	2550.547	2378	2725	315.412
4-2	1476	1945.25	1877	2016	104.652		6-10	1840	2429.69	2287	2585	555.7		2-5	3456	2562.45	2342	2743	439.972		3-6	2520	2591.142	2398	2913	356.007
4-3	3828	1959.87	1884	2037	119.278		Background	1978	1873.991	1994	2204			2-6	1406	2427.2	2261	2565	304.72		Background	2016	2235.135	2030	2232
4-4	1617	1923.55	1838	2002	82.957									2-7	1147	2536.51	2403	2695	414.028
Background	3696	1840.6	1789	1913			7-1	1406	2194.82	2100	2314	421.84		Background	1813	2122.48	2014	2230			3-1	3000	2694.481	2489	2935	562.617
							7-2	1178	2235.51	2121	2375	462.534									3-2	2360	2462.339	2296	2612	330.475
5-1	4625	2045.51	1952	2147	207.223		7-3	1056	2182.83	2087	2299	409.851		3-1	1054	2309.19	2194	2447	192.215		3-3	1800	2480.970	2344	2655	349.106
5-2	4859	2037.74	1938	2138	199.451		7-4	2964	2263.34	2147	2421	490.356		3-2	1530	2386.87	2242	2567	269.894		3-4	4556	2551.392	2373	2790	419.528
5-3	3055	2012.15	1940	2119	173.865		7-5	2862	2378.26	2228	2524	605.283		3-3	1292	2430.81	2298	2610	313.835		3-5	1161	2363.249	2236	2507	231.385
5-4	2268	1998.86	1916	2102	160.577		7-6	1508	2377.95	2244	2524	604.974		3-4	1316	2440.27	2290	2606	323.294		3-6	2037	2633.131	2437	2913	501.267
Background	5740	1838.29	1779	1903			7-7	4235	2448.25	2256	2619	675.272		3-5	2888	2488.49	2294	2696	371.512		Background	3024	2131.864	2034	2252
							7-8	1710	2392.09	2238	2530	619.108		3-6	1254	2489.51	2359	2653	372.535
6-1	1785	1914.41	1847	1981	63.516		7-9	2275	2418.98	2258	2578	646.001		3-7	2632	2554.38	2397	2754	437.406		4-1	3256	2458.636	2294	2641	322.888
6-2	1176	1979.96	1901	2078	129.063		7-10	2738	2341.19	2190	2514	568.21		3-8	1836	2493.3	2348	2644	376.319		4-2	2150	2702.857	2505	2934	567.109
6-3	868	1915.49	1860	1985	64.591		7-11	2320	2288.74	2119	2431	515.761		Background	1184	2116.98	2028	2247			4-3	2107	2479.426	2333	2659	343.678
6-4	1040	1970.71	1896	2054	119.81		7-12	999	2235.45	2121	2375	462.467									4-4	3654	2561.003	2397	2790	425.255
6-5	1444	1989.09	1913	2098	138.189		Background	1628	1772.98	1986	2175			4-1	1925	2399.66	2246	2585	283.058		4-5	2088	2640.837	2451	2940	505.089
6-6	1519	2010.64	1921	2090	159.746									4-2	1715	2556.3	2382	2773	439.693		4-6	2242	2349.100	2172	2655	213.352
6-7	1089	2062.49	1966	2171	211.59		8-1	1947	2497.08	2062	2321	632.309		4-3	1924	2514.83	2334	2840	398.228		Background	3024	2135.748	2037	2249
6-8	1911	2064.01	1963	2165	213.106		8-2	2204	2259.21	2135	2433	394.44		4-4	858	2422.46	2267	2581	305.861
6-9	2790	1970.9	1886	2060	119.998		8-3	2852	2333.1	2194	2537	468.333		4-5	1215	2533.24	2370	2697	416.636		5-1	2300	2570.251	2368	2802	446.433
6-10	1768	1990.81	1922	2074	139.908		8-4	1364	2377.89	2233	2516	513.115		4-6	1715	2587.72	2407	2814	471.122		5-2	1100	2328.726	2202	2460	204.908
Background	3672	1850.9	1787	1911			8-5	2548	2274.84	2128	2494	410.064		4-7	1443	2582.16	2405	2813	465.552		5-3	3843	2557.654	2360	2779	433.836
							8-6	1938	2279.29	2157	2421	414.518		4-8	1190	2374.96	2257	2601	258.358		5-4	1155	2435.027	2279	2589	311.209
8-1	2079	2365.89	2184	2575	409.178		8-7	2242	2392.21	2256	2541	527.443		Background	1739	2116.6	2020	2394			5-5	2044	2578.596	2414	2823	454.778
8-2	2990	2149.45	2043	2271	192.745		8-8	1558	2422.82	2293	2599	558.044									5-6	1815	2602.706	2418	2794	478.888
8-3	2852	2135.82	1985	2280	179.116		8-9	1804	2408.2	2254	2563	543.429		5-1	1204	2483.81	2311	2632	377.568		Background	2632	2123.818	2030	2231
8-4	1540	2158.27	2014	2272	201.56		8-10	1898	2393.45	2260	2559	528.682		5-2	1840	2502.75	2330	2703	396.51
Background	4730	1956.71	1887	2050			Background	2958	1864.771	1964	2166			5-3	1184	2662.98	2509	2954	556.743		6-1	1710	2354.984	2217	2568	106.34
														5-4	1209	2613.53	2441	2795	507.297		6-2	2772	2443.477	2241	2602	194.833
9-1	1680	2265.11	2101	2404	248.919		9-1	1215	2218.63	2103	2358	453.395		5-5	1435	2490.7	2295	2639	384.457		6-3	2622	2534.440	2347	2741	285.796
9-2	2820	2310.01	2175	2485	293.821		9-2	1160	2212.3	2085	2326	447.062		5-6	676	2544.91	2401	2716	438.667		6-4	1715	2598.924	2396	2819	350.28
9-3	1725	2292.79	2182	2443	276.606		9-3	2772	2359.38	2192	2560	594.146		5-7	1638	2681.72	2482	2955	575.479		6-5	2352	2532.870	2304	2769	284.226
9-4	1656	2312.22	2160	2466	296.029		9-4	2144	2380.28	2222	2579	615.048		5-8	1443	2605	2426	2764	498.765		6-6	1408	2816.775	2580	3045	568.131
Background	3996	2016.19	1935	2105			9-5	2700	2340.05	2201	2515	574.819		5-9	1369	2608.78	2456	2789	502.539		6-7	2632	2792.242	2465	3051	543.598
							9-6	2552	2275.77	2150	2421	510.536		5-10	1782	2419.32	2264	2579	313.086		6-8	2850	2789.517	2430	3270	540.873
10-1	1482	2308.34	2188	2439	285.376		9-7	3850	2401.82	2239	2559	636.587		Background	1184	2106.24	2029	2196			Background	4633	2248.644	2130	2401
10-2	660	2251.57	2154	2382	228.611		9-8	1248	2460.19	2334	2626	694.955
10-3	2320	2373.94	2224	2562	350.979		9-9	2109	2366.12	2224	2512	600.884		6-1	1176	2472.4	2268	2683	368.808		8-1	2091	2406.686	2264	2577	255.594
10-4	1551	2349.95	2207	2496	326.994		9-10	2332	2384.52	2238	2559	619.289		6-2	1517	2745.97	2579	2961	642.37		8-2	1120	2613.908	2401	2851	462.816
10-5	2166	2240.91	2125	2372	217.948		9-11	3060	2364.94	2214	2532	599.701		6-3	1196	2525.02	2351	2729	421.424		8-3	1292	2566.810	2407	2745	415.718
10-6	1457	2313.55	2197	2436	290.587		9-12	1755	2344.7	2204	2484	579.467		6-4	986	2295.82	2164	2453	192.227		8-4	858	2746.297	2473	2981	595.205
Background	3478	2022.96	1937	2138			Background	1960	1765.235	1983	2180			6-5	2000	2443.33	2281	2627	339.73		8-5	2610	2524.427	2351	2710	373.335
														6-6	2242	2588.85	2425	2829	485.257		8-6	1612	2628.195	2460	2822	477.103
11-1	936	2146.57	2039	2264	122.112		10-1	888	2297.78	2187	2436	536.243		6-7	2387	2513.48	2348	2691	409.887		8-7	1221	2659.391	2432	2971	508.299
11-2	1360	2243.8	2113	2373	219.341		10-2	1476	2356.93	2230	2511	595.388		6-8	1260	2537.69	2365	2809	434.091		8-8	2296	2525.940	2359	2801	374.848
11-3	1680	2119.12	2008	2226	94.661		10-3	2520	2429.69	2260	2629	668.145		6-9	1200	2457.83	2309	2615	354.238		Background	3432	2151.092	2057	2279
11-4	925	2213.61	2101	2337	189.152		10-4	1152	2461.49	2281	2637	699.951		Background	2346	2103.6	2012	2219
11-5	1785	2221.81	2105	2363	197.352		10-5	1904	2399.87	2263	2550	638.327
11-6	1656	2270.79	2151	2415	246.336		10-6	1026	2433.05	2268	2598	671.505
11-7	1120	2356.64	2217	2535	332.188		10-7	1848	2441.3	2286	2593	679.759
11-8	2035	2356.18	2200	2495	331.723		Background	2115	1761.541	1984	2170
11-9	2205	2232.68	2101	2390	208.225
11-10	1656	2283.09	2161	2418	258.628
background	3600	2024.46	1949	2115

## Sheet: ODQ 2
Control 1	area	mean	min	max	deducted		0Ca	area	mean	min	max	deducted		NONOate	area	mean	min	max	deducted		ODQ	area	mean	min	max	deducted
2-1	1122	2477.9	2338	2643	333.601		1-1	1248	12305.2	8337	15325	877.567		5-1	1392	4484.38	4071	4855	229.857		2-1	1073	3590.77	3315	3962	310.672
2-2	1435	2505.24	2345	2640	360.939		1-2	1680	13564.945	12480	20474	2137.31		5-2	1734	4865.08	4456	5255	610.557		2-2	1512	4459.05	4026	4998	1178.96
2-3	672	2501.59	2368	2661	357.292		1-3	1548	13456	10493	15968	2028.39		5-3	1500	5158.19	4757	5541	903.666		2-3	782	3577.1	3319	3870	297.001
2-4	1568	2504.41	2367	2666	360.113		1-4	2187	13461.7	11180	18201	2034.02		5-4	2730	5234.47	4879	5631	979.953		2-4	836	3779.7	3357	4450	499.605
2-5	1344	2435.88	2301	2602	291.577		1-5	2340	13115.562	17706	29208	1687.93		5-5	1000	4491.73	4140	4847	237.213		2-5	1271	3583.82	3273	4069	303.722
2-6	2680	2390.56	2223	2584	246.262		Background	4464	11427.636	2905	3933			5-6	1085	5012.64	4625	5412	758.118		2-6	837	3637.16	3335	3974	357.07
Background	3080	2144.3	2049	2263										5-7	1092	4917.58	4571	5247	663.061		Background	4872	3280.09	3042	3536
							2-1	1260	3265.803	2505	3014	572.061		Background	1485	4254.52	3877	4594
4-1	2300	2634.22	2449	2827	502.592		2-2	612	2961.77	2718	3275	268.028									3-1	918	3086.38	2817	3458	296.034
4-2	1320	2489.84	2361	2645	358.209		2-3	1178	3170.72	2858	3840	476.98		7-1	1736	4748.69	4331	5200	138.759		3-2	1269	3184.36	2934	4050	394.011
4-3	945	2424.11	2303	2568	292.479		2-4	952	2988.42	2672	3455	294.682		7-2	1408	5110.15	4754	5479	500.222		3-3	1326	3444.55	3214	3873	654.21
4-4	1040	2518.44	2351	2708	386.81		2-5	1056	3363.1	2959	4343	669.358		7-3	966	5624.12	5326	5973	1014.19		3-4	1836	3300.37	2968	3735	510.025
4-5	1020	2534.33	2392	2695	402.696		2-6	2346	3930.723	3640	7783	1236.98		7-4	836	5449.6	5106	5827	839.672		3-5	810	3218.48	2950	3586	428.14
4-6	987	2421.04	2284	2568	289.404		Background	4326	2693.74	2459	2983			7-5	1274	5404.23	5013	5828	794.297		3-6	1176	3278.16	3027	3951	487.815
Background	2592	2131.63	2027	2237										7-6	1140	5237.15	4829	5577	627.215		Background	1702	2790.34	2565	2967
							4-1	1122	4061	3472	5452	1838.41		Background	2862	4609.93	4206	5070
6-1	2436	2350.13	2213	2514	216.084		4-2	1452	3578.95	3198	4407	1356.36									7-1	640	3931.36	3584	4217	249.821
6-2	870	2480.13	2326	2694	346.082		4-3	1540	3267.6	2826	3793	1045.01		8-1	900	4989.078	4010	4750	496.359		7-2	616	4271.83	3833	5820	590.287
6-3	1320	2402.38	2281	2575	268.338		4-4	1300	3237.93	2845	5178	1015.34		8-2	1080	4840.93	4418	5219	348.214		7-3	792	3964.15	3528	4778	282.611
6-4	1802	2467.12	2322	2635	333.072		4-5	1107	3231.06	2878	3906	1008.47		8-3	1323	5073.31	4699	5469	580.587		7-4	690	3973.84	3681	4503	292.304
6-5	1332	2540.14	2382	2739	406.101		4-6	828	2985.59	2742	3577	763.006		8-4	1085	5395	5010	5727	902.284		7-5	702	4854.88	4435	5443	1173.34
6-6	1330	2445.81	2322	2634	311.767		Background	2430	2222.59	2104	2348			8-5	1008	5063.35	4695	5505	570.636		7-6	840	4753.36	4373	5189	1071.82
6-7	676	2489.23	2346	2623	355.182									8-6	1363	5207.56	4835	5644	714.842		Background	2691	3681.54	3363	3963
Background	1980	2134.04	2043	2233			7-1	836	3820.93	3418	4230	1603.33		Background	2816	4492.72	4097	4924
							7-2	552	3534.4	3113	4086	1316.8									8-1	1160	4027.31	3576	4538	956.456
10-1	960	2390.34	2260	2772	266.966		7-3	954	3426.78	3006	4110	1209.18		9-1	2584	5013.8	4578	5480	748.017		8-2	1188	3253.68	2965	3704	182.821
10-2	1170	2433.54	2260	2625	310.168		7-4	1056	3776.34	3366	4136	1558.74		9-2	2546	4774.27	4348	5215	508.484		8-3	667	3695.68	3406	3980	624.82
10-3	806	2432.93	2290	2592	309.558		7-5	450	3933.57	3457	4239	1715.97		9-3	1056	4642.04	4161	4795	376.254		8-4	336	3189.86	2998	3386	119.007
10-4	1221	2471.26	2336	2626	347.891		7-6	1160	3151.28	2741	3809	933.676		9-4	816	4781.93	4185	4807	516.147		8-5	575	3365.98	3155	3664	295.125
10-5	1856	2429.84	2287	2596	306.471		Background	1760	2217.6	2115	2359			9-5	1274	5173.52	4758	5530	907.731		8-6	1365	4067.99	3517	4538	997.129
10-6	874	2361.91	2221	2537	238.537									9-6	1258	4906.61	4572	5250	640.822		Background	1755	3070.86	2826	3380
Background	1224	2123.37	2041	2214			9-1	828	3316.36	3017	3614	1097.25		Background	1872	4265.78	4110	4821
							9-2	1222	3451.78	3054	4032	1232.67									9-1	1320	3299.06	3018	3985	323.943
11-1	1890	2435.81	2270	2640	302.237		9-3	1364	3687.42	3189	4291	1468.31		10-1	1952	4735.26	4267	5186	388.683		9-2	972	3630.39	3193	4540	655.28
11-2	2975	2483.04	2316	2666	349.463		9-4	1296	3004.88	2714	3575	785.773		10-2	2080	4911.1	4482	5359	564.519		9-3	858	3309	2994	3613	333.882
11-3	2337	2494.2	2337	2654	360.628		9-5	2028	2896.94	2585	4074	677.827		10-3	2508	5149.54	4636	5577	802.962		9-4	1008	3268	2964	3946	292.886
11-4	1102	2479.03	2339	2679	345.454		9-6	1188	3132.41	2677	3646	913.297		10-4	2040	4962.83	4596	5426	616.253		9-5	700	4089.97	3645	4589	1114.86
11-5	1220	2388.67	2256	2547	255.091		Background	1178	2219.11	2121	2341			10-5	1472	4756.21	4384	5214	409.636		9-6	800	3226.59	2966	3535	251.477
11-6	1288	2361.91	2237	2506	228.33									10-6	1216	5070.02	4724	5439	723.443		Background	1620	2975.11	2795	3182
Background	2562	2133.58	2046	2247			13-1	1073	3874.18	3159	4280	1560.03		Background	1677	4346.58	4023	4759
							13-2	572	4136.26	3655	4548	1822.11									10-1	1344	3794.07	3379	4439	410.668
14-1	1176	2419.97	2294	2575	273.269		13-3	676	5344.31	4748	6485	3030.16		11-1	1092	4776.81	4432	5348	348.393		10-2	864	3554	3174	4202	170.599
14-2	855	2388.52	2257	2520	241.822		13-4	962	3678.49	3053	4469	1364.34		11-2	910	4834.2	4143	4761	405.777		10-3	1280	4242.7	3702	4757	859.299
14-3	2548	2401.72	2277	2569	255.016		13-5	1160	3125.48	2791	3491	811.331		11-3	682	4959.16	3905	4383	530.739		10-4	957	4145.55	3799	4541	762.146
14-4	2600	2457.66	2311	2620	310.962		Background	2808	2314.15	2140	2564			11-4	1591	4764.62	4336	5131	336.197		10-5	696	4363.81	3898	4833	980.416
14-5	1092	2425.68	2289	2583	278.979									11-5	1598	5015.39	4672	5399	586.967		10-6	609	3767.66	3477	4083	384.259
14-6	1240	2462.47	2304	2609	315.767		14-1	1491	2873.828	7426	10218	646.486		11-6	1044	4998.88	4646	5342	570.453		Background	3456	3383.4	2873	3303
Background	2223	2146.7	2031	2267			14-2	539	2742.273	7061	10315	514.931		Background	2550	4428.42	4066	4818
							14-3	775	3370.551	3584	5119	1143.21									11-1	1512	3754.73	3379	4432	644.165
15-1	2596	2555.91	2372	2766	432.068		Background	3080	2227.34	2094	2361			12-1	936	4705.62	3730	4347	571.179		11-2	984	4216.17	3675	4757	1105.61
15-2	2268	2488.31	2327	2647	364.468									12-2	1188	4566.95	4189	4937	432.51		11-3	1088	4139.9	3749	4541	1029.33
15-3	2156	2437.2	2282	2584	313.366		15-1	1508	3754.71	3028	5477	1525.7		12-3	2016	4506.22	4192	4890	371.77		11-4	744	3695.36	3362	4084	584.796
15-4	1426	2442.24	2302	2654	318.398		15-2	1485	3521.12	2888	5469	1292.12		12-4	713	4676.004	3425	3994	541.559		11-5	759	3860.06	3444	4409	749.497
15-5	1768	2497.33	2341	2669	373.493		15-3	1254	3891.09	3443	4903	1662.08		12-5	1344	4831.72	4527	5127	697.273		11-6	1155	3588.34	3163	4386	477.779
15-6	1767	2363.33	2225	2489	239.488		15-4	1218	3612.87	2841	4589	1383.86		12-6	2968	4890.07	4513	5250	755.629		Background	3692	3110.57	2899	3375
Background	962	2123.84	2039	2205			15-5	810	3479.78	3109	4238	1250.77		Background	1591	4134.44	3816	4543
							15-6	882	2863.59	2641	3168	634.58
							Background	1596	2229.01	2120	2371

## Sheet: ODQ 3
Control 3	area	mean	min	max	deducted		0Ca 3	area	mean	min	max	deducted		Nonoate 3	area	mean	min	max	deducted		ODQ 4	area	mean	min	max	deducted
2-1	3245	2097.96	2054	2147	53.672		1-1	2430	3922.72	3559	4393	893.427		1-1	2067	2151.86	2060	2259	234.857		2-1	1470	1940.74	1869	2011	176.608
2-2	2432	2091.67	2035	2143	47.383		1-2	918	3980.92	3618	4338	951.624		1-2	2494	2194.16	2090	2310	277.164		2-2	1175	1939.57	1875	2007	175.435
2-3	1763	2102.98	2053	2157	58.697		1-3	1368	3921.2	3477	4464	891.909		1-3	1932	2207.09	2115	2296	290.092		2-3	1768	1946.6	1890	2012	182.461
2-4	1734	2074.65	2032	2114	30.364		1-4	928	3543.51	3208	3818	514.212		1-4	999	2156.43	2082	2239	239.427		2-4	1323	1964.97	1893	2029	200.839
2-5	1640	2103.23	2058	2147	58.945		1-5	1764	3685.592	3175	3840	656.299		1-5	810	2198.72	2113	2278	281.719		2-5	676	1911.96	1856	1984	147.82
2-6	1122	2086.56	2038	2201	42.279		1-6	1656	3680.42	3318	4267	651.125		1-6	780	2162.15	2092	2240	245.149		2-6	1254	1944.68	1882	1998	180.548
Background	782	2044.29	1997	2074			1-7	1452	4300.94	3769	4912	1271.65		Background	2816	1917	1940	2112			Background	1085	1764.14	1705	1815
							1-8	1014	4089.42	3663	4466	1060.13
3-1	2916	2077.84	2036	2127	44.134		1-9	770	3877.56	3399	4391	848.265		2-1	1404	2229.24	2134	2347	235.694		3-1	1081	1971.01	1905	2079	186.376
3-2	1640	2075.86	2030	2118	42.153		1-10	1160	4153.48	3633	4599	1124.19		2-2	682	2265.36	2188	2364	271.821		3-2	1188	1972.75	1893	2039	188.118
3-3	1974	2092.5	2031	2140	58.789		1-11	1023	4068.14	3779	4409	1038.85		2-3	780	2230.97	2159	2316	237.424		3-3	782	1952.67	1900	2001	168.04
3-4	600	2087.72	2044	2132	54.016		Background	665	3029.29	2804	3376			2-4	810	2193.72	2115	2291	200.174		3-4	980	1979.03	1919	2053	194.392
3-5	2160	2079.24	2030	2138	45.534									2-5	550	2248.82	2163	2331	255.272		3-5	819	1972.28	1919	2033	187.641
3-6	1216	2072.4	2031	2116	38.688		2-1	726	3918.88	3647	4342	1004.35		2-6	840	2167.24	2082	2249	173.695		3-6	1496	1923.62	1868	1997	138.989
Background	702	2033.71	2003	2067			2-2	1230	3963.85	3684	4335	1049.32		Background	3192	1993.543	1999	2187			Background	2360	1784.63	1729	1844
							2-3	875	3950.853	3725	4850	1036.32
4-1	1705	2101.1	2052	2159	76.374		2-4	1692	4141.76	3720	5019	1227.23		3-1	675	2311.18	2230	2404	189.767		4-1	768	1978.8	1923	2049	180
4-2	1624	2084.61	2040	2127	59.884		2-5	1333	4053.107	3829	4853	1138.57		3-2	748	2254.36	2184	2353	132.946		4-2	1248	1992.72	1922	2077	193.922
4-3	1056	2082.06	2046	2118	57.333		2-6	880	3678.62	3360	4001	764.092		3-3	476	2297.16	2200	2393	175.74		4-3	1363	1980.68	1923	2040	181.876
4-4	1610	2076.47	2030	2119	51.735		2-7	928	4103.071	4103	4895	1188.54		3-4	754	2228.53	2118	2322	107.11		4-4	1044	1997.14	1939	2079	198.338
4-5	1296	2070.88	2031	2108	46.15		2-8	1150	3865.47	3552	4242	950.941		3-5	702	2242.96	2163	2336	121.542		4-5	1512	1944.11	1870	2014	145.311
4-6	897	2092.04	2041	2141	67.306		2-9	1100	3880.39	3495	4426	965.863		3-6	576	2323.102	2049	2189	201.684		4-6	1394	1968.53	1903	2036	169.732
Background	704	2024.73	1993	2060			2-10	1368	3815.07	3452	4275	900.543		Background	2728	2121.418	1938	2105			Background	1269	1798.8	1745	1851
							2-11	1300	3913.47	3416	4434	998.942
5-1	1450	2105.66	2060	2162	79.612		Background	1610	2914.53	2701	3213			4-1	500	2222.31	2138	2299	135.939		5-1	1073	2000.22	1936	2084	178.121
5-2	1365	2096.91	2053	2143	70.857									4-2	450	2286.41	2191	2368	200.038		5-2	1190	2003.82	1936	2092	181.729
5-3	1064	2085.12	2046	2127	59.071		3-1	900	3887.65	3504	4317	911.686		4-3	532	2330.8	2240	2414	244.42		5-3	966	2023.43	1956	2113	201.334
5-4	1568	2093.19	2046	2150	67.142		3-2	899	3873.55	3411	4475	897.585		4-4	672	2262.28	2180	2349	175.905		5-4	1176	1982.92	1914	2052	160.827
5-5	1968	2081.67	2037	2151	55.619		3-3	2021	3689.52	2983	3682	713.552		4-5	525	2281.88	2199	2365	195.503		5-5	924	1988.23	1935	2055	166.132
5-6	1598	2090.3	2039	2141	64.247		3-4	1056	3683.214	3108	4003	707.246		4-6	462	2254.02	2161	2330	167.647		5-6	756	1978.27	1922	2034	156.175
Background	408	2026.05	1992	2065			3-5	2214	3767.903	3126	3871	791.935		Background	2128	2086.375	1997	2204			Background	1290	1822.1	1760	1885
							3-6	1518	3748.535	3140	3739	772.567
6-1	1333	2082.96	2046	2128	55.006		3-7	1377	3867.664	3042	4101	891.696		5-1	1806	2318.57	2196	2446	166.647		6-1	961	2048.72	1976	2134	206.428
6-2	1505	2090.22	2052	2135	62.274		3-8	836	3501.55	3162	3746	525.586		5-2	1400	2384.74	2241	2539	232.818		6-2	980	2033.75	1973	2111	191.455
6-3	720	2097.38	2055	2137	69.426		3-9	1435	3921.585	3398	3914	945.617		5-3	888	2281.4	2191	2387	129.479		6-3	736	2037.05	1975	2126	194.75
6-4	1056	2095.04	2051	2143	67.088		3-10	1457	4073.7	3573	4557	1097.74		5-4	2408	2367.5	2260	2506	215.577		6-4	1372	1989.12	1916	2071	146.821
6-5	1147	2095.39	2044	2140	67.441		3-11	1462	3881.8	3563	4312	905.831		5-5	792	2256.2	2159	2348	104.276		6-5	1184	2026.89	1956	2090	184.598
6-6	1176	2099.39	2054	2166	71.436		Background	1517	2975.968	2720	3247			5-6	1612	2281.38	2187	2387	129.453		6-6	1120	2047.45	1970	2128	205.16
Background	675	2027.95	1993	2059										Background	2496	2151.923	2051	2251			Background	1248	1842.3	1777	1897
							4-1	1518	4160.253	3302	4015	955.28
7-1	999	2092.77	2052	2149	67.319		4-2	1269	4266.463	3268	4239	1061.49		6-1	945	2288.33	2183	2378	156.401		7-1	1462	2001.72	1933	2092	177.897
7-2	1421	2090.85	2042	2142	65.394		4-3	1120	3938.48	3567	4636	733.511		6-2	1288	2418.94	2276	2531	287.004		7-2	1104	1960.41	1888	2045	136.587
7-3	1221	2081.33	2041	2121	55.878		4-4	1558	3963.979	3163	4110	759.006		6-3	1260	2351.97	2235	2484	220.036		7-3	840	1954.76	1880	2015	130.939
7-4	1548	2096	2054	2141	70.551		4-5	1452	3909.07	3469	4378	704.097		6-4	836	2362.28	2257	2462	230.345		7-4	1260	2002.18	1923	2091	178.355
7-5	1276	2098.88	2059	2148	73.425		4-6	1360	3715.68	3311	4224	510.708		6-5	1080	2324.49	2227	2431	192.555		7-5	1064	1987.99	1922	2062	164.163
7-6	1768	2078.69	2032	2124	53.235		4-7	1080	4094.46	3706	4483	889.488		6-6	1026	2324.66	2228	2440	192.726		7-6	1344	1984.55	1910	2052	160.72
Background	1276	2025.45	1990	2063			4-8	1512	3987.426	3305	4177	782.453		Background	2964	2131.933	2028	2233			Background	1218	1823.83	1760	1890
							4-9	1152	3905.74	3663	4246	700.763
8-1	1152	2094.61	2052	2149	70.382		4-10	1176	4246.83	3952	4926	1041.86		7-1	1672	2330.82	2212	2448	161.241		8-1	1242	2064.69	1967	2148	210.476
8-2	989	2091.83	2042	2142	67.6		4-11	1551	4146.888	4101	5155	941.915		7-2	1216	2408.19	2311	2522	238.613		8-2	1452	2089.07	2004	2176	234.86
8-3	1020	2083.41	2045	2121	59.178		Background	700	3204.973	2618	2987			7-3	744	2325.28	2225	2441	155.7		8-3	741	2096.86	2015	2163	242.652
8-4	1632	2096.64	2054	2141	72.41									7-4	805	2310.91	2208	2430	141.33		8-4	1800	2035.46	1962	2121	181.246
8-5	1316	2096.78	2059	2142	72.555		5-1	928	4491.44	4046	5006	1263.87		7-5	1360	2265.34	2170	2367	95.763		8-5	1232	2047.54	1987	2118	193.331
8-6	1560	2085.86	2038	2135	61.634		5-2	1444	4253.6	3664	4939	1026.03		7-6	1350	2313.24	2192	2430	143.658		8-6	1755	1961.85	1881	2032	107.641
Background	608	2024.23	1990	2059			5-3	1476	4140.6	3642	4649	913.027		Background	3021	2169.578	2070	2270			Background	988	1854.21	1800	1925
							5-4	1088	4406.65	4022	4953	1179.08
9-1	3060	2079.12	2029	2127	52.189		5-5	1406	4586.39	4110	5365	1358.82		8-1	1813	2415.24	2294	2530	303.555		9-1	1435	2018.75	1956	2091	148.762
9-2	2900	2078.95	2029	2134	52.015		5-6	1290	4441.39	3952	4926	1213.82		8-2	1134	2399.38	2292	2535	287.701		9-2	800	2066.75	1986	2139	196.759
9-3	2106	2084.56	2045	2146	57.627		5-7	775	4482.35	4112	5006	1254.78		8-3	756	2381.85	2285	2489	270.17		9-3	1248	2055.76	1982	2132	185.775
9-4	2475	2082.52	2038	2126	55.593		5-8	924	4483.9	4053	4971	1256.33		8-4	1184	2366.96	2264	2487	255.277		9-4	1404	2025.73	1965	2110	155.742
9-5	3321	2072.83	2021	2116	45.903		5-9	1320	4301.63	3783	4939	1074.06		8-5	1178	2385.46	2288	2495	273.776		9-5	1444	2057.29	1982	2135	187.297
9-6	1530	2091.51	2049	2142	64.575		5-10	1518	4420.41	3949	4926	1192.84		8-6	1152	2358.85	2243	2494	247.171		9-6	1024	2066.45	1993	2141	196.463
Background	1408	2026.93	1992	2063			Background	816	3227.57	2815	3653			Background	2088	2111.682	2021	2217			Background	2108	1869.99	1811	1938
10-1	2450	2079.53	2029	2127	53.137		6-1	1938	3808.56	3492	4470	1077.16		9-1	1968	2363.68	2265	2511	196.46		10-1	1344	2124.09	2037	2235	215.173
10-2	2967	2079.14	2029	2131	52.737		6-2	1512	3683.51	3362	4047	952.102		9-2	1364	2372.24	2275	2476	205.025		10-2	816	2090.65	2019	2176	181.736
10-3	2205	2084.11	2043	2146	57.715		6-3	1312	3767.42	3411	4175	1036.02		9-3	992	2422.04	2338	2527	254.819		10-3	1518	2085.99	2004	2181	177.079
10-4	3150	2081.64	2032	2126	55.244		6-4	902	3918.66	3468	4667	1187.26		9-4	1591	2434.15	2326	2549	266.929		10-4	1056	2090.72	2014	2161	181.807
10-5	3430	2073.76	2021	2128	47.362		6-5	1750	3736.3	3447	4320	1004.9		9-5	1218	2363.63	2263	2500	196.411		10-5	840	2050.95	1981	2120	142.034
10-6	1568	2091.14	2049	2142	64.738		6-6	1599	3657.12	3219	4488	925.72		9-6	1026	2396.12	2278	2510	228.908		10-6	884	2045.36	1972	2109	136.444
Background	1525	2026.4	1992	2064			Background	2496	2731.4	2549	3004			Background	2640	2167.217	2069	2265			Background	1140	1908.92	1839	1976
11-1	2226	2110.25	2056	2180	86.742									10-1	1665	2469.4	2321	2594	238.183
11-2	1950	2095.8	2051	2140	72.299									10-2	1702	2447.3	2313	2606	216.087
11-3	960	2099.36	2054	2142	75.85									10-3	962	2442.79	2343	2571	211.579
11-4	1800	2090	2049	2141	66.493									10-4	1813	2442.54	2303	2569	211.331
11-5	1075	2082.65	2034	2141	59.146									10-5	1044	2407.51	2294	2516	176.297
11-6	1380	2065.48	2019	2110	41.972									10-6	1012	2429.14	2324	2524	197.931
Background	1352	2023.51	1986	2094										Background	1702	2231.213	2034	2237

## Sheet: ODQ 4
Control 4	area	mean	min	max	deducted		0Ca 4	area	mean	min	max	deducted		Nonoate 4	area	mean	min	max	deducted		ODQ 4	area	mean	min	max	deducted
2-1	1204	2185.12	2129	2235	126.163		1-1	1295	4001.42	3602	4498	1135.36		1-1	1260	2147.79	2105	2190	263.231		2-1	2072	2349.363	2253	2461	175.79
2-2	943	2152.01	2113	2203	93.052		1-2	2394	3836.41	3492	4229	970.351		1-2	1247	2164.78	2123	2203	280.22		2-2	1406	2409.670	2324	2500	236.097
2-3	672	2121.7	2084	2173	62.748		1-3	1645	3997.62	3524	4692	1131.56		1-3	972	2151.76	2103	2191	267.198		2-3	930	2425.182	2336	2518	251.609
2-4	928	2125.05	2083	2185	66.092		1-4	1625	4046.97	3517	4721	1180.91		1-4	1554	2148.79	2104	2195	264.226		2-4	1980	2450.373	2357	2556	276.8
2-5	918	2132.79	2086	2177	73.833		1-5	1672	3616.54	3247	4115	750.482		1-5	1170	2165.93	2113	2218	281.37		2-5	1560	2447.534	2351	2576	273.961
2-6	638	2134.19	2087	2187	75.238		1-6	1705	3754.15	3262	4165	888.09		1-6	812	2165.6	2125	2209	281.043		2-6	1443	2362.044	2270	2470	188.471
Background	1275	2058.95	2021	2095			Background	2520	2866.06	2663	3070			Background	899	1884.56	2047	2124			Background	1421	2173.573	2101	2240
3-1	650	2148.73	2106	2191	90.692		2-1	1840	3559.15	3248	3844	767.808		2-1	1053	2149.15	2098	2202	268.057		3-1	1856	2348.815	2253	2461	177.575
3-2	1120	2200.09	2133	2277	142.05		2-2	1645	3877.28	3488	4277	1085.94		2-2	780	2147.37	2101	2196	266.277		3-2	1664	2433.276	2336	2563	262.036
3-3	1080	2176.15	2114	2260	118.109		2-3	1720	4272.33	3817	4848	1480.98		2-3	1287	2131.89	2093	2178	250.792		3-3	1280	2446.725	2351	2576	275.485
3-4	1974	2116.47	2059	2162	58.431		2-4	3116	3925.78	3513	4572	1134.44		2-4	1305	2135.74	2089	2185	254.642		3-4	1634	2445.057	2351	2551	273.817
3-5	1155	2165.35	2122	2242	107.314		2-5	868	4058.63	3672	4465	1267.29		2-5	1184	2145.52	2101	2195	264.424		3-5	1995	2382.051	2265	2487	210.811
3-6	1240	2130.14	2089	2175	72.102		2-6	2535	3849.36	3519	4305	1058.01		2-6	1120	2124.78	2082	2176	243.682		3-6	2070	2351.420	2253	2461	180.18
Background	1848	2058.04	2020	2099			Background	2291	2791.34	2598	3080			Background	1176	1881.094	2041	2122			Background	1080	2171.240	2101	2240
4-1	1080	2143.64	2102	2189	85.859		3-1	2600	3890.07	3481	4371	1144.72		3-1	1716	2175.13	2115	2232	286.633		4-1	1056	3024.094	2822	3273	309.776
4-2	1073	2119.49	2067	2177	61.71		3-2	2050	4103.89	3687	4549	1358.53		3-2	1620	2173.34	2116	2236	284.848		4-2	1120	2909.646	2765	3122	195.328
4-3	1410	2113.72	2071	2164	55.936		3-3	1344	4181.4	3665	4743	1436.05		3-3	1140	2165.66	2114	2214	277.166		4-3	676	3052.145	2896	3230	337.827
4-4	665	2141	2095	2188	83.212		3-4	1312	4027.43	3566	4454	1282.07		3-4	990	2164.36	2119	2214	275.87		4-4	567	3084.123	2858	3386	369.805
4-5	1353	2142.32	2077	2192	84.539		3-5	3922	3881.27	3385	4499	1135.91		3-5	1190	2171.51	2124	2223	283.013		4-5	896	3112.588	2929	3342	398.27
4-6	748	2142.38	2097	2192	84.592		3-6	1450	3710.96	3382	4266	965.605		3-6	1364	2145.16	2098	2213	256.663		4-6	896	3032.057	2825	3227	317.739
Background	1736	2057.78	2024	2103			Background	1908	2745.36	2564	2951			Background	736	1888.495	2045	2124			Background	4260	2714.318	2560	2931
5-1	1190	2133.18	2091	2192	67.901		4-1	3468	4397.15	3702	5607	1498.6		4-1	2808	2161.81	2113	2232	352.793		5-1	1053	3186.976	3007	3478	388.85
5-2	1739	2146.94	2104	2196	81.654		4-2	1722	3995.53	3573	4594	1096.98		4-2	1681	2163.21	2114	2215	354.195		5-2	980	2984.537	2696	3158	186.411
5-3	1147	2131.89	2089	2173	66.605		4-3	1525	4010.09	3493	4487	1111.54		4-3	1404	2162.51	2115	2209	353.49		5-3	696	3176.964	2952	3360	378.838
5-4	1900	2120.84	2077	2164	55.556		4-4	1406	3863.82	3441	4467	965.275		4-4	2052	2173.71	2127	2221	364.696		5-4	840	3107.489	2935	3336	309.363
5-5	925	2138.5	2095	2185	73.213		4-5	2021	3806.16	3386	4516	907.606		4-5	1653	2150.84	2107	2205	341.824		5-5	812	2946.605	2705	3181	148.479
5-6	960	2127.78	2077	2204	62.501		4-6	2112	4046.68	3546	4485	1148.13		4-6	1392	2127.08	2079	2182	318.063		5-6	704	3167.987	2952	3360	369.861
Background	899	2065.28	2031	2113			Background	1248	2898.55	2675	3112			Background	756	1809.016	2067	2164			Background	2109	2798.126	2635	2983
6-1	1482	2128.77	2083	2184	63.611		5-1	2262	3970.97	3537	4589	895.74		5-1	1564	2172.34	2121	2220	382.809		6-1	884	3168.479	2970	3383	375.842
6-2	1216	2135.66	2089	2178	70.503		5-2	1715	3822.58	3350	4445	747.353		5-2	1736	2167.48	2111	2223	377.949		6-2	1110	3115.853	2929	3417	323.216
6-3	1216	2119.8	2076	2163	54.647		5-3	1375	3819.04	3412	4221	743.812		5-3	2001	2155.12	2104	2210	365.589		6-3	918	3067.111	2713	3059	274.474
6-4	1440	2128.78	2083	2184	63.624		5-4	1200	3707.02	3343	4722	631.793		5-4	1634	2129.79	2085	2176	340.259		6-4	1054	3119.465	2891	3462	326.828
6-5	3276	2114.29	2064	2165	49.13		5-5	2210	3730.77	3323	4120	655.542		5-5	1739	2143.94	2098	2187	354.406		6-5	1320	3045.261	2873	3259	252.624
6-6	1015	2115.24	2064	2164	50.088		5-6	1392	3549.59	3175	3990	474.363		5-6	1702	2173.29	2123	2220	383.751		6-6	513	3068.035	3104	3518	275.398
Background	832	2065.16	2026	2101			Background	1035	3075.22	2851	3266			Background	1100	1789.535	2051	2132			Background	4214	2792.637	2620	2994
7-1	924	2135.2	2091	2171	71.619		6-1	2100	3698.71	3329	4174	886.996		6-1	1020	2164.98	2105	2227	376.959		7-1	1350	3123.764	2929	3454	305.346
7-2	1800	2141.55	2089	2186	77.969		6-2	1722	3996.58	3480	4802	1184.86		6-2	999	2148.38	2107	2187	360.352		7-2	768	3168.707	2970	3383	350.289
7-3	891	2137.34	2095	2188	73.762		6-3	1872	4070.87	3581	4910	1259.15		6-3	2064	2168.03	2116	2226	380.004		7-3	775	2964.337	2713	3059	145.919
7-4	1287	2148.42	2092	2200	84.84		6-4	1824	3810.53	3454	4555	998.811		6-4	1036	2200.42	2155	2255	412.398		7-4	728	3107.984	2891	3290	289.566
7-5	2236	2167.98	2092	2241	104.4		6-5	3078	4050.07	3521	4727	1238.36		6-5	1218	2186.78	2139	2248	398.755		7-5	660	3247.053	3055	3478	428.635
7-6	1170	2112.8	2071	2162	49.221		6-6	1240	3888.57	3361	4370	1076.85		6-6	768	2155.02	2116	2200	366.997		7-6	1089	3007.193	2649	3137	188.775
Background	1485	2063.58	2024	2104			Background	2394	2811.72	2611	3009			Background	570	1788.025	2038	2140			Background	1700	2818.418	2612	3056
8-1	1290	2130.73	2086	2179	55.073		7-1	2604	3819.95	3382	4361	754.453		7-1	864	2157.33	2115	2213	375.151		8-1	1092	3535.918	3269	3971	353.226
8-2	2040	2129.83	2084	2182	54.17		7-2	1760	3953.858	3067	3838	888.361		7-2	1804	2179.84	2121	2239	397.658		8-2	1075	3407.409	3166	3642	224.717
8-3	1632	2136.98	2090	2179	61.327		7-3	2548	3837.82	3213	4742	772.328		7-3	861	2151.3	2109	2197	369.121		8-3	780	3598.954	3439	3994	416.262
8-4	1376	2126.53	2082	2169	50.877		7-4	3290	4092.05	3559	5036	1026.55		7-4	1548	2169.12	2113	2223	386.946		8-4	1350	3618.083	3416	4353	435.391
8-5	1833	2132.22	2086	2182	56.561		7-5	1392	3833.37	3221	4722	767.871		7-5	1600	2164.88	2116	2222	382.707		8-5	1120	3658.888	3370	4134	476.196
8-6	1240	2157.93	2105	2219	82.278		7-6	1886	3944.16	3229	4053	878.663		7-6	756	2174.24	2120	2254	392.068		8-6	1015	3547.828	3310	3837	365.136
Background	851	2075.66	2034	2113			7-7	2160	3880.14	3335	4475	814.643		Background	1271	1782.177	2041	2132			Background	2378	3182.692	2957	3460
							7-8	1998	3794.68	3371	4221	729.186
9-1	1628	2116.2	2070	2163	59.573		7-9	2556	3728.78	3323	4120	663.284		8-1	868	2150.36	2102	2201	272.702		9-1	1968	3571.250	3247	3895	457.919
9-2	1519	2122.39	2076	2177	65.766		7-10	1368	3767.73	3362	4204	702.229		8-2	1692	2154.47	2108	2198	276.822		9-2	1344	3522.472	3352	4086	409.141
9-3	1008	2122.91	2082	2167	66.289		Background	1232	3065.5	2818	3266			8-3	861	2155.3	2100	2200	277.645		9-3	1125	3467.688	3229	3756	354.357
9-4	1120	2125.11	2078	2188	68.484									8-4	1088	2130.88	2091	2171	253.226		9-4	918	3563.065	3495	4061	449.734
9-5	1330	2119.04	2073	2166	62.41									8-5	1247	2149.06	2099	2201	271.403		9-5	1440	3546.641	3314	3817	433.31
9-6	1840	2115.06	2070	2163	58.434									8-6	1763	2155.21	2108	2208	277.558		9-6	1312	3529.613	3478	4055	416.282
Background	1984	2056.63	2018	2096										Background	1316	1877.653	2039	2122			Background	3240	3113.331	2853	3387
10-1	1150	2118.32	2073	2155	65.875									9-1	1152	2132.96	2087	2176	265.945		10-1	1150	3516.534	3246	3793	325.954
10-2	1519	2121.81	2078	2175	69.366									9-2	1128	2141.41	2099	2187	274.394		10-2	936	3676.138	3407	3952	485.558
10-3	1540	2120.23	2075	2169	67.793									9-3	1188	2139.34	2100	2189	272.326		10-3	986	3439.872	3447	3988	249.292
10-4	961	2102.82	2055	2141	50.377									9-4	800	2129.9	2078	2169	262.88		10-4	980	3654.422	3409	3920	463.842
10-5	1025	2122.43	2083	2171	69.99									9-5	986	2140.59	2101	2182	273.578		10-5	783	3498.858	3251	3775	308.278
10-6	924	2111.65	2063	2149	59.214									9-6	1394	2139.13	2095	2200	272.114		10-6	899	3535.695	3325	3763	345.115
Background	1512	2052.44	2016	2097										Background	580	1867.016	2033	2098			Background	4455	3190.580	2860	3493
11-1	756	2123.95	2083	2171	62.184									10-1	1452	2170.02	2119	2220	287.925		11-1	1075	3081.005	2872	3309	198.063
11-2	1320	2111.94	2064	2150	50.175									10-2	864	2187.54	2131	2246	305.445		11-2	1539	3095.175	2898	3391	212.233
11-3	1450	2119.74	2078	2167	57.979									10-3	1066	2176.99	2136	2231	294.896		11-3	1443	3190.026	3087	3574	307.084
11-4	1400	2127.62	2083	2184	65.857									10-4	1323	2165.85	2108	2218	283.751		11-4	784	3189.579	3024	3418	306.637
11-5	759	2100.57	2046	2141	38.806									10-5	1000	2174.73	2121	2241	292.636		11-5	750	3025.984	2855	3194	143.042
11-6	1521	2111.1	2064	2150	49.333									10-6	1330	2172	2122	2220	289.908		11-6	851	3058.220	2891	3241	175.278
Background	624	2061.76	2020	2101										Background	595	1882.096	2039	2121			Background	4891	2882.942	2662	3188

## Sheet: ODQ 5
Control 5	area	mean	min	max	deducted		0Ca 5	area	mean	min	max	deducted		Nonoate 5	area	mean	min	max	deducted		ODQ 5	area	mean	min	max	deducted
2-1	1558	2131.48	2077	2185	74.716		1-1	957	3879.951	3575	4304	1061.28		1-1	1376	3685.732	3374	3952	293.621		2-1	1440	4413.354	3838	4985	438.968
2-2	1015	2146.29	2099	2195	89.525		1-2	884	4025.913	3643	4543	1207.25		1-2	1248	3538.685	3331	3762	146.574		2-2	560	4433.264	4153	4838	458.878
2-3	840	2154.43	2111	2217	97.668		1-3	744	4093.329	3706	4483	1274.66		1-3	3312	3715.116	3404	4028	323.005		2-3	1353	4321.787	4085	4970	347.401
2-4	638	2144.59	2101	2194	87.827		1-4	1080	3462.602	3160	3787	643.936		1-4	1800	3803.009	3561	4082	410.898		2-4	675	4164.588	3796	4658	190.202
2-5	700	2149.61	2110	2190	92.844		1-5	1131	3667.281	3349	4224	848.615		1-5	1665	3834.610	3584	4158	442.499		2-5	506	4281.134	3974	5634	306.748
2-6	1200	2145.82	2103	2196	89.056		1-6	1050	3353.933	3048	3867	535.267		1-6	987	3702.495	3392	4007	310.384		2-6	520	4156.52	3796	4535	182.129
Background	416	2056.77	2024	2096			1-7	999	3469.808	3175	3861	651.142		Background	1480	3392.111	2829	3192			Background	3040	3974.386	3586	4316
							1-8	1134	3419.25	3105	3793	600.58
4-1	1590	2123.155	2079	2178	66.598		1-9	1287	3667.739	3277	4021	849.073		2-1	1054	4113.858	3790	4438	550.83		4-1	784	4339.639	4471	5545	363.737
4-2	1558	2099.025	2054	2160	42.468		1-10	1050	3682.221	3286	4107	863.555		2-2	2268	3955.033	4045	4971	392.005		4-2	494	4155.773	4827	5501	179.871
4-3	1250	2119.227	2067	2170	62.67		1-11	1116	3648.724	3340	4224	830.058		2-3	837	4036.565	4105	5227	473.537		4-3	578	4160.666	4665	5605	184.764
4-4	1482	2083.462	2038	2130	26.905		Background	1274	2818.666	2618	3035			2-4	1260	3972.196	3673	4807	409.168		4-4	1170	4163.572	4180	4917	187.67
4-5	1755	2095.273	2048	2150	38.716									2-5	1080	4031.935	3527	4427	468.907		4-5	625	4202.680	4270	5064	226.778
4-6	1406	2109.900	2067	2167	53.343		2-1	1419	3955.920	3542	4400	1051.04		2-6	1440	4090.524	3770	4412	527.496		4-6	592	4295.142	4113	4979	319.24
Background	858	2056.557	2018	2093			2-2	924	3899.674	3458	4351	994.798		Background	2196	3563.028	3287	3853			Background	2040	3975.902	3616	4430
							2-3	1333	4050.243	3563	4473	1145.37
5-1	1536	2120.544	2068	2174	54.009		2-4	1015	4320.327	3936	4840	1415.45		3-1	1026	3844.376	4045	5272	410.281		5-1	666	4476.812	4663	5705	350.816
5-2	1702	2095.598	2052	2150	29.063		2-5	729	4136.416	3743	4637	1231.54		3-2	864	3852.047	3961	4811	417.952		5-2	810	4375.198	4754	5465	249.202
5-3	1222	2102.152	2053	2142	35.617		2-6	1012	3967.171	3580	4298	1062.29		3-3	924	3783.819	3733	4515	349.724		5-3	1054	4325.986	4254	5269	199.99
5-4	1452	2116.772	2067	2170	50.237		2-7	1248	3776.229	3353	4227	871.353		3-4	851	3927.109	3699	4240	493.014		5-4	759	4510.686	4130	4870	384.69
5-5	1536	2103.853	2058	2177	37.318		2-8	1120	3659.329	3378	4021	754.453		3-5	1332	3700.767	3441	3990	266.672		5-5	650	4628.120	4314	5193	502.124
5-6	1196	2102.901	2065	2142	36.366		2-9	1296	3921.215	3502	4445	1016.34		3-6	1240	3947.917	3934	4509	513.822		5-6	682	4562.416	4120	5021	436.42
Background	1128	2066.535	2024	2117			2-10	1066	4327.568	3882	4840	1422.69		Background	3626	3434.095	3113	3761			Background	1872	4125.996	3846	4421
							2-11	825	3543.663	3313	3833	638.787
8-1	1704	2130.852	2075	2182	66.778		Background	680	2904.876	2694	3108			4-1	1406	4341.783	3840	5254	175.42		8-1	1290	4085.38	3813	4438	370.752
8-2	1400	2140.566	2089	2203	76.492									4-2	1428	4682.782	4224	5148	516.419		8-2	713	3922.293	3958	4539	207.663
8-3	1080	2153.110	2102	2209	89.036		3-1	1472	3792.310	3372	4400	711.757		4-3	1596	4666.580	4239	5267	500.217		8-3	1147	3955.39	3651	4428	240.765
8-4	1260	2165.790	2111	2214	101.716		3-2	1470	4623.342	4114	5365	1542.79		4-4	551	4367.940	4105	5040	201.577		8-4	990	3845.04	3561	4187	130.406
8-5	798	2137.070	2089	2185	72.996		3-3	884	4473.604	3928	5006	1393.05		4-5	851	4310.517	3919	5190	144.154		8-5	1512	4058.722	3926	4601	344.092
8-6	697	2132.958	2095	2234	68.884		3-4	1116	4405.598	4007	4953	1325.05		4-6	560	4560.555	4113	5181	394.192		8-6	1400	4015.37	3690	4758	300.74
Background	1120	2064.074	2023	2104			3-5	1110	4336.280	3885	4939	1255.73		Background	1870	4166.363	3826	4472			Background	3552	3714.63	3204	3979
							3-6	1254	4167.188	3767	4649	1086.64
9-1	1710	2111.336	2058	2155	59.24		3-7	1558	4730.290	4114	5365	1649.74		5-1	1353	4647.075	4239	5267	408.795		9-1	899	4192.34	3904	4518	415.676
9-2	2585	2126.865	2074	2180	74.769		3-8	990	4145.999	3716	4671	1065.45		5-2	1156	4734.637	4002	5363	496.357		9-2	1287	4063.02	3752	4608	286.353
9-3	2024	2127.183	2082	2175	75.087		3-9	1184	4429.087	4022	4953	1348.53		5-3	1715	4675.595	4224	5148	437.315		9-3	1102	4325.6	4006	5051	548.932
9-4	1554	2155.826	2091	2238	103.73		3-10	1204	4273.513	3651	4939	1192.96		5-4	1776	4582.955	3840	5126	344.675		9-4	992	4291.28	4016	4605	514.62
9-5	1435	2135.452	2093	2198	83.356		3-11	1148	4443.568	4037	5133	1363.02		5-5	1160	4442.609	3961	5615	204.329		9-5	1240	4053.92	3663	4524	277.253
9-6	1428	2130.501	2090	2187	78.405		Background	952	3080.553	2815	3411			5-6	1230	4520.060	4115	5248	281.78		9-6	972	3995.571	3519	4281	218.908
Background	1248	2052.096	2020	2103										Background	4165	4238.280	3899	4569			Background	3350	3776.66	3476	4099
							4-1	1120	3888.541	3468	4504	1160.51
10-1	1160	2125.685	2082	2180	72.216		4-2	1404	3741.421	3411	4175	1013.39		6-1	1440	4089.490	3474	4320	318.094		10-1	1386	4367.98	3986	4671	498.539
10-2	1333	2132.941	2061	2199	79.472		4-3	1862	3799.263	3492	4138	1071.23		6-2	1786	4049.532	3681	4650	278.136		10-2	612	4163.06	3882	4407	293.611
10-3	1920	2130.203	2083	2188	76.734		4-4	1050	3664.274	3362	3984	936.241		6-3	1720	4237.093	3838	5445	465.697		10-3	980	4110.08	3799	4397	240.633
10-4	660	2148.161	2093	2203	94.692		4-5	1755	3512.374	3202	3963	784.341		6-4	2640	4047.046	3704	4618	275.65		10-4	690	4327.09	4026	4671	457.642
10-5	1932	2121.875	2077	2169	68.406		4-6	1560	3741.625	3228	4488	1013.59		6-5	1692	4286.720	4001	4892	515.324		10-5	1152	4108.747	3564	4657	239.301
10-6	1215	2166.705	2110	2233	113.236		4-7	2160	3509.290	3076	4147	781.257		6-6	1419	4270.963	3975	4706	499.567		10-6	1144	4257.284	4056	4909	387.838
Background	1518	2053.469	2015	2093			4-8	1645	3728.044	3447	4320	1000.01		Background	3965	3771.396	3418	4111			Background	5632	3869.45	3450	4295
							4-9	2392	3670.505	3227	4298	942.472
11-1	1300	2131.192	2084	2188	78.012		4-10	735	3264.784	3629	4997	536.751		7-1	1271	4481.280	4157	4878	481.5		11-1	1036	4138.817	4163	4820	178.983
11-2	806	2129.543	2086	2180	76.363		4-11	1080	3756.739	3417	4404	1028.71		7-2	1518	4463.167	4064	5577	463.387		11-2	1221	4335.11	4009	4740	375.277
11-3	1833	2103.878	2060	2156	50.698		Background	1768	2728.033	2549	3004			7-3	1581	4328.084	3848	5754	328.304		11-3	1755	4399.49	4054	4780	439.659
11-4	1456	2136.034	2090	2182	82.854									7-4	1833	4378.865	4275	5320	379.085		11-4	676	4273.111	3690	4494	313.277
11-5	928	2147.778	2104	2199	94.598		5-1	1295	4598.102	4014	5327	1067.87		7-5	1419	4266.250	3796	4960	266.47		11-5	754	4108.17	3794	4459	148.337
11-6	1728	2109.111	2065	2154	55.931		5-2	1435	4812.725	4175	5890	1282.49		7-6	1599	4341.956	4014	5205	342.176		11-6	1134	4174	3707	5402	214.166
Background	700	2053.180	2018	2094			5-3	1815	4937.547	4137	5914	1407.31		Background	2124	3999.780	3671	4347			Background	3444	3959.83	3665	4315
							5-4	1485	4603.949	3957	5365	1073.71
12-1	1536	2092.04	2051	2139	34.659		5-5	2832	4284.284	3601	5453	754.049		8-1	1170	3711.632	3466	4021	402.202		12-1	1845	4146.07	3878	4467	155.128
12-2	2444	2094.77	2049	2143	37.386		5-6	1530	4289.842	3563	5195	759.607		8-2	3120	3691.062	3392	4028	381.632		12-2	1628	4225.72	4147	5232	234.786
12-3	960	2137.5	2087	2189	80.119		5-7	1116	4683.697	4014	5411	1153.46		8-3	945	3525.524	3328	3761	216.094		12-3	805	4378.47	3825	4771	387.528
12-4	1395	2126.04	2078	2189	68.659		5-8	1410	4202.348	3783	4872	672.113		8-4	1763	3835.254	3584	4158	525.824		12-4	1110	4244.77	4129	5818	253.832
12-5	1062	2136.01	2084	2191	78.627		5-9	1302	4124.690	3624	4665	594.455		8-5	1470	3799.906	3596	4029	490.476		12-5	972	4157.65	3787	4698	166.707
12-6	1512	2132.42	2084	2183	75.038		5-10	1376	4437.486	4069	4963	907.251		8-6	1092	3547.501	3346	3762	238.071		12-6	1290	4294.5	4233	5398	303.565
Background	880	2057.38	2022	2100			5-11	1280	4656.833	4014	5411	1126.6		Background	3120	3309.430	2997	3630			Background	2432	3990.94	3004	3581
							Background	1768	3530.235	3042	4176
13-1	1728	2105.270	2059	2149	53.437									9-1	840	3644.331	3412	3889	496.638		13-1	2695	4158.571	3649	4668	172.708
13-2	1950	2115.949	2073	2162	64.116									9-2	1312	3563.171	3348	3805	415.478		13-2	1156	4409.48	4126	4753	423.619
13-3	1120	2115.059	2054	2159	63.226									9-3	1377	3622.875	3404	3881	475.182		13-3	754	4425.77	4071	4832	439.906
13-4	836	2131.676	2085	2189	79.843									9-4	728	3550.739	3481	3833	403.046		13-4	1088	4151.09	3803	4652	165.227
13-5	1457	2116.832	2054	2159	64.999									9-5	1722	3546.844	3340	3764	399.151		13-5	1479	4308.51	3899	5012	322.645
13-6	1188	2121.880	2073	2173	70.047									9-6	840	3406.832	2992	3392	259.139		13-6	936	4137.98	3840	4480	152.118
Background	989	2051.833	2015	2087										Background	2632	3147.693	2728	3181			Background	1716	3985.863	3034	3573
15-1	1530	2087.141	2045	2128	37.129									10-1	1131	3489.227	3281	3718	415.211		15-1	1496	4115.541	4070	4757	323.595
15-2	1152	2104.905	2048	2146	54.893									10-2	1450	3299.346	3100	3556	225.33		15-2	864	4024.41	3706	4313	232.46
15-3	1204	2104.394	2066	2150	54.382									10-3	1333	3445.009	3206	3670	370.993		15-3	1200	4205.7	3866	4674	413.758
15-4	1820	2096.432	2052	2138	46.42									10-4	1517	3441.293	3236	3664	367.277		15-4	1071	4046.45	3743	4285	254.502
15-5	1363	2090.294	2051	2139	40.282									10-5	748	3359.600	3150	3555	285.584		15-5	1376	4200.99	3898	4504	409.045
15-6	1638	2100.136	2055	2147	50.124									10-6	1677	3491.997	3281	3718	417.981		15-6	936	4016.23	3706	4313	224.28
Background	400	2050.012	2019	2087										Background	3481	3074.016	2726	3236			Background	3740	3791.95	3378	4184

## Sheet: result
median	184.134			568.21			409.887			364.671			313.366			1236.98			571.179			482.797			59.008			951.863			208.178			181.487			65.9835			984.581			285.741			307.681			68.7715
	Control 1			0Ca 1			NONOate 1			ODQ 1			Control 2			0Ca 2			NONOate 2			ODQ 2			Control 3			0Ca 3			NONOate 3			ODQ 3			Control 4			0Ca 4			NONOate 4			ODQ 4			Control 5
1	61.059	0.02		394.44	0.0188679		190.377	0.0204082		106.34	0.0217391		216.084	0.0232558		268.028	0.0232558		138.759	0.0232558		119.007	0.0238095		30.364	0.0166667		510.708	0.0166667		95.763	0.0166667		107.641	0.0185185		38.806	0.0166667		474.363	0.0217391		243.682	0.0166667		143.042	0.0166667		26.905
2	61.368	0.04		409.851	0.0377358		192.215	0.0408163		155.742	0.0434783		228.33	0.0465116		294.682	0.0465116		229.857	0.0465116		170.599	0.047619		38.688	0.0333333		514.212	0.0333333		104.276	0.0333333		130.939	0.037037		49.13	0.0333333		631.793	0.0434783		250.792	0.0333333		145.919	0.0333333		29.063
3	63.516	0.06		410.064	0.0566038		192.227	0.0612245		194.833	0.0652174		238.537	0.0697674		476.98	0.0697674		237.213	0.0697674		182.821	0.0714286		41.972	0.05		525.586	0.05		107.11	0.05		136.444	0.0555556		49.221	0.05		655.542	0.0652174		253.226	0.05		148.479	0.05		34.659
4	64.591	0.08		414.518	0.0754717		258.358	0.0816327		197.311	0.0869565		239.488	0.0930233		514.931	0.0930233		336.197	0.0930233		249.821	0.0952381		42.153	0.0666667		651.125	0.0666667		121.542	0.0666667		136.587	0.0740741		49.333	0.0666667		663.284	0.0869565		254.642	0.0666667		175.278	0.0666667		35.617
5	82.957	0.1		421.84	0.0943396		269.894	0.102041		204.908	0.108696		241.822	0.116279		572.061	0.116279		348.214	0.116279		251.477	0.119048		42.279	0.0833333		656.299	0.0833333		129.453	0.0833333		138.989	0.0925926		50.088	0.0833333		702.229	0.108696		256.663	0.0833333		175.79	0.0833333		36.366
6	88.37	0.12		424.323	0.113208		283.058	0.122449		213.352	0.130435		246.262	0.139535		634.58	0.139535		348.393	0.139535		282.611	0.142857		44.134	0.1		700.763	0.1		129.479	0.1		142.034	0.111111		50.175	0.1		729.186	0.130435		262.88	0.1		177.575	0.1		37.129
7	90.785	0.14		447.062	0.132075		304.72	0.142857		220.821	0.152174		255.016	0.162791		646.486	0.162791		371.77	0.162791		292.304	0.166667		45.534	0.116667		704.097	0.116667		132.946	0.116667		145.311	0.12963		50.377	0.116667		743.812	0.152174		263.231	0.116667		180.18	0.116667		37.318
8	94.661	0.16		449.405	0.150943		305.861	0.163265		228.941	0.173913		255.091	0.186047		669.358	0.186047		376.254	0.186047		292.886	0.190476		45.903	0.133333		707.246	0.133333		135.939	0.133333		146.821	0.148148		50.877	0.133333		747.353	0.173913		264.226	0.133333		186.411	0.133333		37.386
9	104.652	0.18		453.395	0.169811		313.086	0.183673		231.385	0.195652		266.966	0.209302		677.827	0.209302		388.683	0.209302		295.125	0.214286		46.15	0.15		713.552	0.15		141.33	0.15		147.82	0.166667		54.17	0.15		750.482	0.195652		264.424	0.15		188.471	0.15		38.716
10	105.581	0.2		462.467	0.188679		313.835	0.204082		237.091	0.217391		268.338	0.232558		763.006	0.232558		405.777	0.232558		296.034	0.238095		47.362	0.166667		733.511	0.166667		143.658	0.166667		148.762	0.185185		54.647	0.166667		754.453	0.217391		265.945	0.166667		188.775	0.166667		40.282
11	111.451	0.22		462.534	0.207547		323.294	0.22449		255.594	0.23913		273.269	0.255814		785.773	0.255814		409.636	0.255814		297.001	0.261905		47.383	0.183333		759.006	0.183333		155.7	0.183333		155.742	0.203704		55.073	0.183333		767.808	0.23913		266.277	0.183333		195.328	0.183333		42.468
12	119.278	0.24		468.333	0.226415		339.276	0.244898		284.226	0.26087		278.979	0.27907		811.331	0.27907		432.51	0.27907		303.722	0.285714		51.735	0.2		764.092	0.2		156.401	0.2		156.175	0.222222		55.556	0.2		767.871	0.26087		267.198	0.2		198.063	0.2		46.42
13	119.81	0.26		490.356	0.245283		339.73	0.265306		285.796	0.282609		289.404	0.302326		913.297	0.302326		496.359	0.302326		310.672	0.309524		52.015	0.216667		772.567	0.216667		161.241	0.216667		160.72	0.240741		55.936	0.216667		772.328	0.282609		268.057	0.216667		210.811	0.216667		50.124
14	119.998	0.28		510.536	0.264151		354.238	0.285714		306.584	0.304348		291.577	0.325581		933.676	0.325581		500.222	0.325581		323.943	0.333333		52.189	0.233333		782.453	0.233333		166.647	0.233333		160.827	0.259259		56.561	0.233333		814.643	0.304348		271.403	0.233333		212.233	0.233333		50.237
15	122.112	0.3		510.955	0.283019		368.808	0.306122		311.209	0.326087		292.479	0.348837		1008.47	0.348837		508.484	0.348837		333.882	0.357143		52.737	0.25		791.935	0.25		167.647	0.25		164.163	0.277778		57.979	0.25		878.663	0.326087		272.114	0.25		224.717	0.25		50.698
16	123.313	0.32		513.115	0.301887		369.465	0.326531		315.412	0.347826		302.237	0.372093		1015.34	0.372093		516.147	0.372093		357.07	0.380952		53.137	0.266667		848.265	0.266667		173.695	0.266667		166.132	0.296296		58.431	0.266667		886.996	0.347826		272.326	0.266667		236.097	0.266667		53.343
17	125.255	0.34		515.761	0.320755		371.512	0.346939		316.447	0.369565		306.471	0.395349		1045.01	0.395349		530.739	0.395349		384.259	0.404762		53.235	0.283333		889.488	0.283333		175.74	0.283333		168.04	0.314815		58.434	0.283333		888.09	0.369565		272.702	0.283333		249.292	0.283333		53.437
18	129.063	0.36		515.839	0.339623		372.535	0.367347		322.888	0.391304		309.558	0.418605		1097.25	0.418605		541.559	0.418605		394.011	0.428571		53.672	0.3		891.696	0.3		175.905	0.3		169.732	0.333333		59.214	0.3		888.361	0.391304		273.578	0.3		251.609	0.3		54.009
19	138.189	0.38		527.443	0.358491		376.319	0.387755		330.475	0.413043		310.168	0.44186		1143.21	0.44186		564.519	0.44186		410.668	0.452381		54.016	0.316667		891.909	0.316667		176.297	0.316667		175.435	0.351852		59.573	0.316667		895.74	0.413043		274.394	0.316667		252.624	0.316667		54.382
20	139.908	0.4		528.682	0.377358		377.568	0.408163		343.678	0.434783		310.962	0.465116		1209.18	0.465116		570.453	0.465116		428.14	0.47619		55.006	0.333333		893.427	0.333333		189.767	0.333333		176.608	0.37037		61.327	0.333333		907.606	0.434783		275.87	0.333333		262.036	0.333333		54.893
21	159.746	0.42		536.243	0.396226		384.457	0.428571		349.106	0.456522		311.767	0.488372		1232.67	0.488372		570.636	0.488372		477.779	0.5		55.244	0.35		897.585	0.35		192.555	0.35		177.079	0.388889		61.71	0.35		965.275	0.456522		276.822	0.35		273.817	0.35		55.931
22	160.577	0.44		543.429	0.415094		396.51	0.44898		350.28	0.478261		313.366	0.511628		1236.98	0.511628		571.179	0.511628		487.815	0.52381		55.593	0.366667		900.543	0.366667		192.726	0.366667		177.897	0.407407		62.184	0.366667		965.605	0.478261		277.166	0.366667		273.961	0.366667		59.24
23	161.175	0.46		555.7	0.433962		398.228	0.469388		356.007	0.5		315.767	0.534884		1250.77	0.534884		580.587	0.534884		499.605	0.547619		55.619	0.383333		905.831	0.383333		195.503	0.383333		178.121	0.425926		62.41	0.383333		970.351	0.5		277.558	0.383333		274.474	0.383333		62.67
24	173.865	0.48		557.223	0.45283		408.376	0.489796		373.335	0.521739		318.398	0.55814		1292.12	0.55814		586.967	0.55814		510.025	0.571429		55.878	0.4		911.686	0.4		196.411	0.4		178.355	0.444444		62.501	0.4		998.811	0.521739		277.645	0.4		275.398	0.4		63.226
25	179.116	0.5		558.044	0.471698		409.887	0.510204		374.848	0.543478		333.072	0.581395		1316.8	0.581395		610.557	0.581395		584.796	0.595238		57.333	0.416667		913.027	0.416667		196.46	0.416667		180	0.462963		62.748	0.416667		1026.55	0.543478		280.22	0.416667		275.485	0.416667		64.116
26	189.152	0.52		563.014	0.490566		414.028	0.530612		405.787	0.565217		333.601	0.604651		1356.36	0.604651		616.253	0.604651		590.287	0.619048		57.627	0.433333		925.72	0.433333		197.931	0.433333		180.548	0.481481		63.611	0.433333		1058.01	0.565217		281.043	0.433333		276.8	0.433333		64.999
27	192.745	0.54		568.21	0.509434		416.636	0.55102		415.718	0.586957		345.454	0.627907		1364.34	0.627907		627.215	0.627907		624.82	0.642857		57.715	0.45		941.915	0.45		200.038	0.45		181.246	0.5		63.624	0.45		1076.85	0.586957		281.37	0.45		289.566	0.45		66.598
28	197.352	0.56		568.626	0.528302		421.424	0.571429		416.938	0.608696		346.082	0.651163		1383.86	0.651163		640.822	0.651163		644.165	0.666667		58.697	0.466667		945.617	0.466667		200.174	0.466667		181.729	0.518519		65.766	0.466667		1085.94	0.608696		283.013	0.466667		305.346	0.466667		66.778
29	199.451	0.58		574.819	0.54717		434.091	0.591837		419.528	0.630435		347.891	0.674419		1468.31	0.674419		663.061	0.674419		654.21	0.690476		58.789	0.483333		950.941	0.483333		201.684	0.483333		181.736	0.537037		65.857	0.483333		1096.98	0.630435		283.751	0.483333		306.637	0.483333		68.406
30	201.56	0.6		579.467	0.566038		437.406	0.612245		425.255	0.652174		349.463	0.697674		1525.7	0.697674		697.273	0.697674		655.28	0.714286		58.945	0.5		951.624	0.5		205.025	0.5		181.807	0.555556		65.875	0.5		1111.54	0.652174		284.848	0.5		307.084	0.5		68.659
31	207.223	0.62		594.146	0.584906		438.667	0.632653		433.836	0.673913		355.182	0.72093		1558.74	0.72093		714.842	0.72093		749.497	0.738095		59.071	0.516667		952.102	0.516667		211.331	0.516667		181.876	0.574074		66.092	0.516667		1131.56	0.673913		286.633	0.516667		308.278	0.516667		68.884
32	208.225	0.64		595.388	0.603774		439.693	0.653061		446.433	0.695652		357.292	0.744186		1560.03	0.744186		723.443	0.744186		762.146	0.761905		59.146	0.533333		955.28	0.533333		211.579	0.533333		182.461	0.592593		66.289	0.533333		1134.44	0.695652		287.925	0.533333		309.363	0.533333		70.047
33	211.59	0.66		599.701	0.622642		439.972	0.673469		454.251	0.717391		358.209	0.767442		1603.33	0.767442		748.017	0.767442		859.299	0.785714		59.178	0.55		965.863	0.55		215.577	0.55		184.598	0.611111		66.605	0.55		1135.36	0.717391		289.908	0.55		309.776	0.55		72.216
34	213.106	0.68		600.884	0.641509		461.671	0.693878		454.778	0.73913		360.113	0.790698		1662.08	0.790698		755.629	0.790698		956.456	0.809524		59.884	0.566667		998.942	0.566667		216.087	0.566667		185.775	0.62963		67.793	0.566667		1135.91	0.73913		292.636	0.566667		317.739	0.566667		72.996
35	217.948	0.7		604.974	0.660377		465.552	0.714286		462.816	0.76087		360.628	0.813953		1715.97	0.813953		758.118	0.813953		980.416	0.833333		61.634	0.583333		1004.35	0.583333		220.036	0.583333		186.376	0.648148		67.901	0.583333		1144.72	0.76087		294.896	0.583333		323.216	0.583333		74.716
36	219.341	0.72		605.283	0.679245		471.122	0.734694		477.103	0.782609		360.939	0.837209		1822.11	0.837209		794.297	0.837209		997.129	0.857143		62.274	0.6		1004.9	0.6		228.908	0.6		187.297	0.666667		68.484	0.6		1148.13	0.782609		305.445	0.6		325.954	0.6		74.769
37	228.611	0.74		607.241	0.698113		480.223	0.755102		478.888	0.804348		364.468	0.860465		1838.41	0.860465		802.962	0.860465		1029.33	0.880952		64.247	0.616667		1026.03	0.616667		230.345	0.616667		187.641	0.685185		69.366	0.616667		1180.91	0.804348		318.063	0.616667		326.828	0.616667		75.038
38	246.336	0.76		612.556	0.716981		485.257	0.77551		501.267	0.826087		373.493	0.883721		1877.57	0.883721		839.672	0.883721		1071.82	0.904762		64.575	0.633333		1036.02	0.633333		232.818	0.633333		188.118	0.703704		69.99	0.633333		1184.86	0.826087		340.259	0.633333		337.827	0.633333		75.087
39	248.919	0.78		615.048	0.735849		498.765	0.795918		505.089	0.847826		386.81	0.906977		2030.16	0.906977		902.284	0.906977		1105.61	0.928571		64.738	0.65		1036.32	0.65		234.857	0.65		191.455	0.722222		70.503	0.65		1238.36	0.847826		341.824	0.65		345.115	0.65		76.363
40	258.628	0.8		619.108	0.754717		502.539	0.816327		508.299	0.869565		402.696	0.930233		2128.39	0.930233		903.666	0.930233		1114.86	0.952381		65.394	0.666667		1038.85	0.666667		235.694	0.666667		193.331	0.740741		71.619	0.666667		1259.15	0.869565		352.793	0.666667		350.289	0.666667		76.492
41	276.606	0.82		619.289	0.773585		507.258	0.836735		540.873	0.891304		406.101	0.953488		2134.03	0.953488		907.731	0.953488		1173.34	0.97619		66.493	0.683333		1041.86	0.683333		237.424	0.683333		193.922	0.759259		72.102	0.683333		1267.29	0.891304		353.49	0.683333		353.226	0.683333		76.734
42	285.376	0.84		632.309	0.792453		507.297	0.857143		543.598	0.913043		432.068	0.976744		2287.93	0.976744		979.953	0.976744		1178.96	1		67.088	0.7		1049.32	0.7		238.183	0.7		194.392	0.777778		73.213	0.7		1282.07	0.913043		354.195	0.7		354.357	0.7		78.012
43	290.587	0.86		636.587	0.811321		535.39	0.877551		562.617	0.934783		502.592	1		2337.31	1		1014.19	1					67.142	0.716667		1060.13	0.716667		238.613	0.716667		194.75	0.796296		73.762	0.716667		1358.53	0.934783		354.406	0.716667		365.136	0.716667		78.405
44	293.821	0.88		638.327	0.830189		535.814	0.897959		567.109	0.956522														67.306	0.733333		1061.49	0.733333		239.427	0.733333		196.463	0.814815		73.833	0.733333		1436.05	0.956522		360.352	0.733333		369.805	0.733333		78.627
45	296.029	0.9		639.916	0.849057		556.743	0.918367		568.131	0.978261														67.319	0.75		1074.06	0.75		244.42	0.75		196.759	0.833333		75.238	0.75		1480.98	0.978261		364.696	0.75		369.861	0.75		79.472
46	326.994	0.92		646.001	0.867925		557.235	0.938776		595.205	1														67.441	0.766667		1077.16	0.766667		245.149	0.766667		198.338	0.851852		77.969	0.766667		1498.6	1		365.589	0.766667		375.842	0.766667		79.843
47	331.723	0.94		668.145	0.886792		575.479	0.959184																	67.6	0.783333		1097.74	0.783333		247.171	0.783333		200.839	0.87037		81.654	0.783333					366.997	0.783333		378.838	0.783333		80.119
48	332.188	0.96		671.505	0.90566		593.359	0.979592																	69.426	0.8		1124.19	0.8		254.819	0.8		201.334	0.888889		82.278	0.8					369.121	0.8		388.85	0.8		82.854
49	350.979	0.98		673.951	0.924528		642.37	1																	70.382	0.816667		1138.57	0.816667		255.272	0.816667		205.16	0.907407		83.212	0.816667					375.151	0.816667		398.27	0.816667		83.356
50	409.178	1		675.272	0.943396																				70.551	0.833333		1179.08	0.833333		255.277	0.833333		206.428	0.925926		84.539	0.833333					376.959	0.833333		409.141	0.833333		87.827
51				679.759	0.962264																				70.857	0.85		1187.26	0.85		266.929	0.85		210.476	0.944444		84.592	0.85					377.949	0.85		416.262	0.85		89.036
52				694.955	0.981132																				71.436	0.866667		1188.54	0.866667		270.17	0.866667		215.173	0.962963		84.84	0.866667					380.004	0.866667		416.282	0.866667		89.056
53				699.951	1																				72.299	0.883333		1192.84	0.883333		271.821	0.883333		234.86	0.981481		85.859	0.883333					382.707	0.883333		428.635	0.883333		89.525
54																									72.41	0.9		1213.82	0.9		273.776	0.9		242.652	1		90.692	0.9					382.809	0.9		433.31	0.9		92.844
55																									72.555	0.916667		1227.23	0.916667		277.164	0.916667					93.052	0.916667					383.751	0.916667		435.391	0.916667		94.598
56																									73.425	0.933333		1254.78	0.933333		281.719	0.933333					104.4	0.933333					386.946	0.933333		449.734	0.933333		94.692
57																									75.85	0.95		1256.33	0.95		287.004	0.95					107.314	0.95					392.068	0.95		457.919	0.95		97.668
58																									76.374	0.966667		1263.87	0.966667		287.701	0.966667					118.109	0.966667					397.658	0.966667		463.842	0.966667		101.716
59																									79.612	0.983333		1271.65	0.983333		290.092	0.983333					126.163	0.983333					398.755	0.983333		476.196	0.983333		103.73
60																									86.742	1		1358.82	1		303.555	1					142.05	1					412.398	1		485.558	1		113.236
61
62
63
64
65
[truncated: 7 more columns]

## Sheet: Combined
	control		ODQ		NONOate		zero Ca
1	26.905	0.003663	106.34	0.00381679	95.763	0.00367647	130.406	0.00381679
2	29.063	0.00732601	107.641	0.00763359	104.276	0.00735294	148.337	0.00763359
3	30.364	0.010989	119.007	0.0114504	107.11	0.0110294	152.118	0.0114504
4	34.659	0.014652	130.406	0.0152672	121.542	0.0147059	155.128	0.0152672
5	35.617	0.018315	130.939	0.019084	129.453	0.0183824	165.227	0.019084
6	36.366	0.021978	136.444	0.0229008	129.479	0.0220588	166.707	0.0229008
7	37.129	0.025641	136.587	0.0267176	132.946	0.0257353	172.708	0.0267176
8	37.318	0.029304	138.989	0.0305344	135.939	0.0294118	178.983	0.0305344
9	37.386	0.032967	142.034	0.0343511	138.759	0.0330882	179.871	0.0343511
10	38.688	0.03663	143.042	0.0381679	141.33	0.0367647	182.129	0.0381679
11	38.716	0.040293	145.311	0.0419847	143.658	0.0404412	184.764	0.0419847
12	38.806	0.043956	145.919	0.0458015	144.154	0.0441176	187.67	0.0458015
13	40.282	0.047619	146.821	0.0496183	146.574	0.0477941	190.202	0.0496183
14	41.972	0.0512821	147.82	0.0534351	155.7	0.0514706	199.99	0.0534351
15	42.153	0.0549451	148.337	0.0572519	156.401	0.0551471	207.663	0.0572519
16	42.279	0.0586081	148.479	0.0610687	161.241	0.0588235	214.166	0.0610687
17	42.468	0.0622711	148.762	0.0648855	166.647	0.0625	218.908	0.0648855
18	44.134	0.0659341	152.118	0.0687023	167.647	0.0661765	224.28	0.0687023
19	45.534	0.0695971	155.128	0.0725191	173.695	0.0698529	226.778	0.0725191
20	45.903	0.0732601	155.742	0.0763359	175.42	0.0735294	232.46	0.0763359
21	46.15	0.0769231	155.742	0.0801527	175.74	0.0772059	234.786	0.0801527
22	46.42	0.0805861	156.175	0.0839695	175.905	0.0808824	239.301	0.0839695
23	47.362	0.0842491	160.72	0.0877863	176.297	0.0845588	240.633	0.0877863
24	47.383	0.0879121	160.827	0.0916031	189.767	0.0882353	240.765	0.0916031
25	49.13	0.0915751	164.163	0.0954198	190.377	0.0919118	249.202	0.0954198
26	49.221	0.0952381	165.227	0.0992366	192.215	0.0955882	253.832	0.0992366
27	49.333	0.0989011	166.132	0.103053	192.227	0.0992647	254.502	0.103053
28	50.088	0.102564	166.707	0.10687	192.555	0.102941	268.028	0.10687
29	50.124	0.106227	168.04	0.110687	192.726	0.106618	277.253	0.110687
30	50.175	0.10989	169.732	0.114504	195.503	0.110294	286.353	0.114504
31	50.237	0.113553	170.599	0.118321	196.411	0.113971	293.611	0.118321
32	50.377	0.117216	172.708	0.122137	196.46	0.117647	294.682	0.122137
33	50.698	0.120879	175.278	0.125954	197.931	0.121324	300.74	0.125954
34	50.877	0.124542	175.435	0.129771	200.038	0.125	303.565	0.129771
35	51.735	0.128205	175.79	0.133588	200.174	0.128676	306.748	0.133588
36	52.015	0.131868	176.608	0.137405	201.577	0.132353	313.277	0.137405
37	52.189	0.135531	177.079	0.141221	201.684	0.136029	319.24	0.141221
38	52.737	0.139194	177.575	0.145038	204.329	0.139706	322.645	0.145038
39	53.137	0.142857	177.897	0.148855	205.025	0.143382	323.595	0.148855
40	53.235	0.14652	178.121	0.152672	211.331	0.147059	344.092	0.152672
41	53.343	0.150183	178.355	0.156489	211.579	0.150735	347.401	0.156489
42	53.437	0.153846	178.983	0.160305	215.577	0.154412	350.816	0.160305
43	53.672	0.157509	179.871	0.164122	216.087	0.158088	363.737	0.164122
44	54.009	0.161172	180	0.167939	216.094	0.161765	370.752	0.167939
45	54.016	0.164835	180.18	0.171756	220.036	0.165441	375.277	0.171756
46	54.17	0.168498	180.548	0.175573	225.33	0.169118	384.69	0.175573
47	54.382	0.172161	181.246	0.179389	228.908	0.172794	387.528	0.179389
48	54.647	0.175824	181.729	0.183206	229.857	0.176471	387.838	0.183206
49	54.893	0.179487	181.736	0.187023	230.345	0.180147	394.44	0.187023
50	55.006	0.18315	181.807	0.19084	232.818	0.183824	409.045	0.19084
51	55.073	0.186813	181.876	0.194656	234.857	0.1875	409.851	0.194656
52	55.244	0.190476	182.129	0.198473	235.694	0.191176	410.064	0.198473
53	55.556	0.194139	182.461	0.20229	237.213	0.194853	413.758	0.20229
54	55.593	0.197802	182.821	0.206107	237.424	0.198529	414.518	0.206107
55	55.619	0.201465	184.598	0.209924	238.071	0.202206	415.676	0.209924
56	55.878	0.205128	184.764	0.21374	238.183	0.205882	421.84	0.21374
57	55.931	0.208791	185.775	0.217557	238.613	0.209559	423.619	0.217557
58	55.936	0.212454	186.376	0.221374	239.427	0.213235	424.323	0.221374
59	56.561	0.216117	186.411	0.225191	243.682	0.216912	436.42	0.225191
60	57.333	0.21978	187.297	0.229008	244.42	0.220588	438.968	0.229008
61	57.627	0.223443	187.641	0.232824	245.149	0.224265	439.659	0.232824
62	57.715	0.227106	187.67	0.236641	247.171	0.227941	439.906	0.236641
63	57.979	0.230769	188.118	0.240458	250.792	0.231618	447.062	0.240458
64	58.431	0.234432	188.471	0.244275	253.226	0.235294	449.405	0.244275
65	58.434	0.238095	188.775	0.248092	254.642	0.238971	453.395	0.248092
66	58.697	0.241758	190.202	0.251908	254.819	0.242647	457.642	0.251908
67	58.789	0.245421	191.455	0.255725	255.272	0.246324	458.878	0.255725
68	58.945	0.249084	193.331	0.259542	255.277	0.25	462.467	0.259542
69	59.071	0.252747	193.922	0.263359	256.663	0.253676	462.534	0.263359
70	59.146	0.25641	194.392	0.267176	258.358	0.257353	468.333	0.267176
71	59.178	0.260073	194.75	0.270992	259.139	0.261029	474.363	0.270992
72	59.214	0.263736	194.833	0.274809	262.88	0.264706	476.98	0.274809
73	59.24	0.267399	195.328	0.278626	263.231	0.268382	490.356	0.278626
74	59.573	0.271062	196.463	0.282443	264.226	0.272059	498.539	0.282443
75	59.884	0.274725	196.759	0.28626	264.424	0.275735	502.124	0.28626
76	61.059	0.278388	197.311	0.290076	265.945	0.279412	510.536	0.290076
77	61.327	0.282051	198.063	0.293893	266.277	0.283088	510.708	0.293893
78	61.368	0.285714	198.338	0.29771	266.47	0.286765	510.955	0.29771
79	61.634	0.289377	199.99	0.301527	266.672	0.290441	513.115	0.301527
80	61.71	0.29304	200.839	0.305344	266.929	0.294118	514.212	0.305344
81	62.184	0.296703	201.334	0.30916	267.198	0.297794	514.62	0.30916
82	62.274	0.300366	204.908	0.312977	268.057	0.301471	514.931	0.312977
83	62.41	0.304029	205.16	0.316794	269.894	0.305147	515.761	0.316794
84	62.501	0.307692	206.428	0.320611	270.17	0.308824	515.839	0.320611
85	62.67	0.311355	207.663	0.324427	271.403	0.3125	525.586	0.324427
86	62.748	0.315018	210.476	0.328244	271.821	0.316176	527.443	0.328244
87	63.226	0.318681	210.811	0.332061	272.114	0.319853	528.682	0.332061
88	63.516	0.322344	212.233	0.335878	272.326	0.323529	536.243	0.335878
89	63.611	0.326007	213.352	0.339695	272.702	0.327206	543.429	0.339695
90	63.624	0.32967	214.166	0.343511	273.578	0.330882	548.932	0.343511
91	64.116	0.333333	215.173	0.347328	273.776	0.334559	555.7	0.347328
92	64.247	0.336996	218.908	0.351145	274.394	0.338235	557.223	0.351145
93	64.575	0.340659	220.821	0.354962	275.65	0.341912	558.044	0.354962
94	64.591	0.344322	224.28	0.358779	275.87	0.345588	563.014	0.358779
95	64.738	0.347985	224.717	0.362595	276.822	0.349265	568.21	0.362595
96	64.999	0.351648	226.778	0.366412	277.164	0.352941	568.626	0.366412
97	65.394	0.355311	228.941	0.370229	277.166	0.356618	572.061	0.370229
98	65.766	0.358974	231.385	0.374046	277.558	0.360294	574.819	0.374046
99	65.857	0.362637	232.46	0.377863	277.645	0.363971	579.467	0.377863
100	65.875	0.3663	234.786	0.381679	278.136	0.367647	594.146	0.381679
101	66.092	0.369963	234.86	0.385496	280.22	0.371324	595.388	0.385496
102	66.289	0.373626	236.097	0.389313	281.043	0.375	599.701	0.389313
103	66.493	0.377289	237.091	0.39313	281.37	0.378676	600.884	0.39313
104	66.598	0.380952	239.301	0.396947	281.719	0.382353	604.974	0.396947
105	66.605	0.384615	240.633	0.400763	281.78	0.386029	605.283	0.400763
106	66.778	0.388278	240.765	0.40458	283.013	0.389706	607.241	0.40458
107	67.088	0.391941	242.652	0.408397	283.058	0.393382	612.556	0.408397
108	67.142	0.395604	249.202	0.412214	283.751	0.397059	615.048	0.412214
109	67.306	0.399267	249.292	0.416031	284.848	0.400735	619.108	0.416031
110	67.319	0.40293	249.821	0.419847	285.584	0.404412	619.289	0.419847
111	67.441	0.406593	251.477	0.423664	286.633	0.408088	631.793	0.423664
112	67.6	0.410256	251.609	0.427481	287.004	0.411765	632.309	0.427481
113	67.793	0.413919	252.624	0.431298	287.701	0.415441	634.58	0.431298
114	67.901	0.417582	253.832	0.435115	287.925	0.419118	636.587	0.435115
115	68.406	0.421245	254.502	0.438931	289.908	0.422794	638.327	0.438931
116	68.484	0.424908	255.594	0.442748	290.092	0.426471	639.916	0.442748
117	68.659	0.428571	262.036	0.446565	292.636	0.430147	646.001	0.446565
118	68.884	0.432234	273.817	0.450382	293.621	0.433824	646.486	0.450382
119	69.366	0.435897	273.961	0.454198	294.896	0.4375	651.125	0.454198
120	69.426	0.43956	274.474	0.458015	303.555	0.441176	655.542	0.458015
121	69.99	0.443223	275.398	0.461832	304.72	0.444853	656.299	0.461832
122	70.047	0.446886	275.485	0.465649	305.445	0.448529	663.284	0.465649
123	70.382	0.450549	276.8	0.469466	305.861	0.452206	668.145	0.469466
124	70.503	0.454212	277.253	0.473282	310.384	0.455882	669.358	0.473282
125	70.551	0.457875	282.611	0.477099	313.086	0.459559	671.505	0.477099
126	70.857	0.461538	284.226	0.480916	313.835	0.463235	673.951	0.480916
127	71.436	0.465201	285.796	0.484733	318.063	0.466912	675.272	0.484733
128	71.619	0.468864	286.353	0.48855	318.094	0.470588	677.827	0.48855
129	72.102	0.472527	289.566	0.492366	323.005	0.474265	679.759	0.492366
130	72.216	0.47619	292.304	0.496183	323.294	0.477941	694.955	0.496183
131	72.299	0.479853	292.886	0.5	328.304	0.481618	699.951	0.5
132	72.41	0.483516	293.611	0.503817	336.197	0.485294	700.763	0.503817
133	72.555	0.487179	295.125	0.507634	339.276	0.488971	702.229	0.507634
134	72.996	0.490842	296.034	0.51145	339.73	0.492647	704.097	0.51145
135	73.213	0.494505	297.001	0.515267	340.259	0.496324	707.246	0.515267
136	73.425	0.498168	300.74	0.519084	341.824	0.5	713.552	0.519084
137	73.762	0.501832	303.565	0.522901	342.176	0.503676	729.186	0.522901
138	73.833	0.505495	303.722	0.526718	344.675	0.507353	733.511	0.526718
139	74.716	0.509158	305.346	0.530534	348.214	0.511029	743.812	0.530534
140	74.769	0.512821	306.584	0.534351	348.393	0.514706	747.353	0.534351
141	75.038	0.516484	306.637	0.538168	349.724	0.518382	750.482	0.538168
142	75.087	0.520147	306.748	0.541985	352.793	0.522059	754.453	0.541985
143	75.238	0.52381	307.084	0.545802	353.49	0.525735	759.006	0.545802
144	75.85	0.527473	308.278	0.549618	354.195	0.529412	763.006	0.549618
145	76.363	0.531136	309.363	0.553435	354.238	0.533088	764.092	0.553435
146	76.374	0.534799	309.776	0.557252	354.406	0.536765	767.808	0.557252
147	76.492	0.538462	310.672	0.561069	360.352	0.540441	767.871	0.561069
148	76.734	0.542125	311.209	0.564885	364.696	0.544118	772.328	0.564885
149	77.969	0.545788	313.277	0.568702	365.589	0.547794	772.567	0.568702
150	78.012	0.549451	315.412	0.572519	366.997	0.551471	782.453	0.572519
151	78.405	0.553114	316.447	0.576336	367.277	0.555147	785.773	0.576336
152	78.627	0.556777	317.739	0.580153	368.808	0.558824	791.935	0.580153
153	79.472	0.56044	319.24	0.583969	369.121	0.5625	811.331	0.583969
154	79.612	0.564103	322.645	0.587786	369.465	0.566176	814.643	0.587786
155	79.843	0.567766	322.888	0.591603	370.993	0.569853	848.265	0.591603
156	80.119	0.571429	323.216	0.59542	371.512	0.573529	878.663	0.59542
157	81.654	0.575092	323.595	0.599237	371.77	0.577206	886.996	0.599237
158	82.278	0.578755	323.943	0.603053	372.535	0.580882	888.09	0.603053
159	82.854	0.582418	325.954	0.60687	375.151	0.584559	888.361	0.60687
160	82.957	0.586081	326.828	0.610687	376.254	0.588235	889.488	0.610687
161	83.212	0.589744	330.475	0.614504	376.319	0.591912	891.696	0.614504
162	83.356	0.593407	333.882	0.618321	376.959	0.595588	891.909	0.618321
163	84.539	0.59707	337.827	0.622137	377.568	0.599265	893.427	0.622137
164	84.592	0.600733	343.678	0.625954	377.949	0.602941	895.74	0.625954
165	84.84	0.604396	344.092	0.629771	379.085	0.606618	897.585	0.629771
166	85.859	0.608059	345.115	0.633588	380.004	0.610294	900.543	0.633588
167	86.742	0.611722	347.401	0.637405	381.632	0.613971	905.831	0.637405
168	87.827	0.615385	349.106	0.641221	382.707	0.617647	907.606	0.641221
169	88.37	0.619048	350.28	0.645038	382.809	0.621324	911.686	0.645038
170	89.036	0.622711	350.289	0.648855	383.751	0.625	913.027	0.648855
171	89.056	0.626374	350.816	0.652672	384.457	0.628676	913.297	0.652672
172	89.525	0.630037	353.226	0.656489	386.946	0.632353	925.72	0.656489
173	90.692	0.6337	354.357	0.660305	388.683	0.636029	933.676	0.660305
174	90.785	0.637363	356.007	0.664122	392.005	0.639706	941.915	0.664122
175	92.844	0.641026	357.07	0.667939	392.068	0.643382	945.617	0.667939
176	93.052	0.644689	363.737	0.671756	394.192	0.647059	950.941	0.671756
177	94.598	0.648352	365.136	0.675573	396.51	0.650735	951.624	0.675573
178	94.661	0.652015	369.805	0.679389	397.658	0.654412	952.102	0.679389
179	94.692	0.655678	369.861	0.683206	398.228	0.658088	955.28	0.683206
180	97.668	0.659341	370.752	0.687023	398.755	0.661765	965.275	0.687023
181	101.716	0.663004	373.335	0.69084	399.151	0.665441	965.605	0.69084
182	103.73	0.666667	374.848	0.694656	402.202	0.669118	965.863	0.694656
183	104.4	0.67033	375.277	0.698473	403.046	0.672794	970.351	0.698473
184	104.652	0.673993	375.842	0.70229	405.777	0.676471	998.811	0.70229
185	105.581	0.677656	378.838	0.706107	408.376	0.680147	998.942	0.706107
186	107.314	0.681319	384.259	0.709924	408.795	0.683824	1004.35	0.709924
187	111.451	0.684982	384.69	0.71374	409.168	0.6875	1004.9	0.71374
188	113.236	0.688645	387.528	0.717557	409.636	0.691176	1008.47	0.717557
189	118.109	0.692308	387.838	0.721374	409.887	0.694853	1015.34	0.721374
190	119.278	0.695971	388.85	0.725191	410.281	0.698529	1026.03	0.725191
191	119.81	0.699634	394.011	0.729008	410.898	0.702206	1026.55	0.729008
192	119.998	0.703297	398.27	0.732824	412.398	0.705882	1036.02	0.732824
193	122.112	0.70696	405.787	0.736641	414.028	0.709559	1036.32	0.736641
194	123.313	0.710623	409.045	0.740458	415.211	0.713235	1038.85	0.740458
195	125.255	0.714286	409.141	0.744275	415.478	0.716912	1041.86	0.744275
196	126.163	0.717949	410.668	0.748092	416.636	0.720588	1045.01	0.748092
197	129.063	0.721612	413.758	0.751908	417.952	0.724265	1049.32	0.751908
198	138.189	0.725275	415.676	0.755725	417.981	0.727941	1058.01	0.755725
199	139.908	0.728938	415.718	0.759542	421.424	0.731618	1060.13	0.759542
200	142.05	0.732601	416.262	0.763359	432.51	0.735294	1061.49	0.763359
201	159.746	0.736264	416.282	0.767176	434.091	0.738971	1074.06	0.767176
202	160.577	0.739927	416.938	0.770992	437.315	0.742647	1076.85	0.770992
203	161.175	0.74359	419.528	0.774809	437.406	0.746324	1077.16	0.774809
204	173.865	0.747253	423.619	0.778626	438.667	0.75	1085.94	0.778626
205	179.116	0.750916	425.255	0.782443	439.693	0.753676	1096.98	0.782443
206	189.152	0.754579	428.14	0.78626	439.972	0.757353	1097.25	0.78626
207	192.745	0.758242	428.635	0.790076	442.499	0.761029	1097.74	0.790076
208	197.352	0.761905	433.31	0.793893	461.671	0.764706	1111.54	0.793893
209	199.451	0.765568	433.836	0.79771	463.387	0.768382	1124.19	0.79771
210	201.56	0.769231	435.391	0.801527	465.552	0.772059	1131.56	0.801527
211	207.223	0.772894	436.42	0.805344	465.697	0.775735	1134.44	0.805344
212	208.225	0.776557	438.968	0.80916	468.907	0.779412	1135.36	0.80916
213	211.59	0.78022	439.659	0.812977	471.122	0.783088	1135.91	0.812977
214	213.106	0.783883	439.906	0.816794	473.537	0.786765	1138.57	0.816794
215	216.084	0.787546	446.433	0.820611	475.182	0.790441	1143.21	0.820611
216	217.948	0.791209	449.734	0.824427	480.223	0.794118	1144.72	0.824427
217	219.341	0.794872	454.251	0.828244	481.5	0.797794	1148.13	0.828244
218	228.33	0.798535	454.778	0.832061	485.257	0.801471	1179.08	0.832061
219	228.611	0.802198	457.642	0.835878	490.476	0.805147	1180.91	0.835878
220	238.537	0.805861	457.919	0.839695	493.014	0.808824	1184.86	0.839695
221	239.488	0.809524	458.878	0.843511	496.357	0.8125	1187.26	0.843511
222	241.822	0.813187	462.816	0.847328	496.359	0.816176	1188.54	0.847328
223	246.262	0.81685	463.842	0.851145	496.638	0.819853	1192.84	0.851145
224	246.336	0.820513	476.196	0.854962	498.765	0.823529	1209.18	0.854962
225	248.919	0.824176	477.103	0.858779	499.567	0.827206	1213.82	0.858779
226	255.016	0.827839	477.779	0.862595	500.217	0.830882	1227.23	0.862595
227	255.091	0.831502	478.888	0.866412	500.222	0.834559	1232.67	0.866412
228	258.628	0.835165	485.558	0.870229	502.539	0.838235	1236.98	0.870229
229	266.966	0.838828	487.815	0.874046	507.258	0.841912	1238.36	0.874046
230	268.338	0.842491	498.539	0.877863	507.297	0.845588	1250.77	0.877863
231	273.269	0.846154	499.605	0.881679	508.484	0.849265	1254.78	0.881679
232	276.606	0.849817	501.267	0.885496	513.822	0.852941	1256.33	0.885496
233	278.979	0.85348	502.124	0.889313	515.324	0.856618	1259.15	0.889313
234	285.376	0.857143	505.089	0.89313	516.147	0.860294	1263.87	0.89313
235	289.404	0.860806	508.299	0.896947	516.419	0.863971	1267.29	0.896947
236	290.587	0.864469	510.025	0.900763	525.824	0.867647	1271.65	0.900763
237	291.577	0.868132	514.62	0.90458	527.496	0.871324	1282.07	0.90458
238	292.479	0.871795	540.873	0.908397	530.739	0.875	1292.12	0.908397
239	293.821	0.875458	543.598	0.912214	535.39	0.878676	1316.8	0.912214
240	296.029	0.879121	548.932	0.916031	535.814	0.882353	1356.36	0.916031
241	302.237	0.882784	562.617	0.919847	541.559	0.886029	1358.53	0.919847
242	306.471	0.886447	567.109	0.923664	550.83	0.889706	1358.82	0.923664
243	309.558	0.89011	568.131	0.927481	556.743	0.893382	1364.34	0.927481
244	310.168	0.893773	584.796	0.931298	557.235	0.897059	1383.86	0.931298
245	310.962	0.897436	590.287	0.935115	564.519	0.900735	1436.05	0.935115
246	311.767	0.901099	595.205	0.938931	570.453	0.904412	1468.31	0.938931
247	313.366	0.904762	624.82	0.942748	570.636	0.908088	1480.98	0.942748
248	315.767	0.908425	644.165	0.946565	571.179	0.911765	1498.6	0.946565
249	318.398	0.912088	654.21	0.950382	575.479	0.915441	1525.7	0.950382
250	326.994	0.915751	655.28	0.954198	580.587	0.919118	1558.74	0.954198
251	331.723	0.919414	749.497	0.958015	586.967	0.922794	1560.03	0.958015
252	332.188	0.923077	762.146	0.961832	593.359	0.926471	1603.33	0.961832
253	333.072	0.92674	859.299	0.965649	610.557	0.930147	1662.08	0.965649
254	333.601	0.930403	956.456	0.969466	616.253	0.933824	1715.97	0.969466
255	345.454	0.934066	980.416	0.973282	627.215	0.9375	1822.11	0.973282
256	346.082	0.937729	997.129	0.977099	640.822	0.941176	1838.41	0.977099
257	347.891	0.941392	1029.33	0.980916	642.37	0.944853	1877.57	0.980916
258	349.463	0.945055	1071.82	0.984733	663.061	0.948529	2030.16	0.984733
259	350.979	0.948718	1105.61	0.98855	697.273	0.952206	2128.39	0.98855
260	355.182	0.952381	1114.86	0.992366	714.842	0.955882	2134.03	0.992366
261	357.292	0.956044	1173.34	0.996183	723.443	0.959559	2287.93	0.996183
262	358.209	0.959707	1178.96	1	748.017	0.963235	2337.31	1
263	360.113	0.96337			755.629	0.966912
264	360.628	0.967033			758.118	0.970588
265	360.939	0.970696			794.297	0.974265
266	364.468	0.974359			802.962	0.977941
267	373.493	0.978022			839.672	0.981618
268	386.81	0.981685			902.284	0.985294
269	402.696	0.985348			903.666	0.988971
270	406.101	0.989011			907.731	0.992647
271	409.178	0.992674			979.953	0.996324
272	432.068	0.996337			1014.19	1
273	502.592	1

## Sheet: Stats
	con		zero Ca		NONOate	diff			ODQ	diff
	184.134		568.21		409.887	225.753			364.671	180.537
	313.366		1236.98		571.179	257.813			482.797	169.431
	59.008		951.863		208.178	149.17			181.487	122.48
	65.9835		984.581		285.741	219.757			307.681	241.697
	68.7715		1028.71		400.677	331.905			297.175	228.404
median	68.7715		984.581		400.677	225.753			307.681	180.537
UQ	184.134		1028.71		409.887	257.813			364.671	228.404
LQ	65.9835		951.863		285.741	219.757			297.175	169.431
pos	115.362		44.125		9.2105	32.06			56.99	47.867
neg	2.788		32.718		114.936	5.996			10.5055	11.106
	NONOate	NONOate/ODQ						NONOate	NONOate/ODQ			Con	NONOate		Con	NONOate ODQ
median	225.753	180.537						5.996				59.008			59.008
UQ	257.813	228.404						11.106	1			65.9835			65.9835
LQ	219.757	169.431						32.06				68.7715			68.7715
pos	32.06	47.867						47.867	2			184.134			181.487
neg	5.996	11.106						169.431	2			208.178			184.134	1
								180.537	2			285.741			297.175
								219.757				313.366	2		307.681
								225.753				400.677			313.366	3
								228.404	4			409.887			364.671
								257.813				571.179			482.797
								U	11	p=.421		U	2	p=0.016		U=4	p=0.048
