# Supplementary material for: Rational design of new NO and redox sensitivity into connexin26 hemichannels
Source: Open Biol. 2015 Feb 11;5(2):140208. doi: 10.1098/rsob.140208 (PMC4345282; doi:10.1098/rsob.140208)
Supplement: Data for Figures 3-7 [file rsob140208supp1.zip › Figure 6 Data.xlsx]

## Sheet: 27-08-2013
		1916.59				3944.04		5606.67
		Control	Ratio	Zero Calcium	Ratio	Oxidised A-	Ratio	Oxidised A+	Ratio
	1	871.643	0.025	1542.74	0.025	601.526	0.025	2110.29	0.025
	2	896.378	0.05	2152.26	0.05	973.803	0.05	2386.37	0.05
	3	919.133	0.075	2227.3	0.075	1046.66	0.075	2785.58	0.075
	4	1090.88	0.1	2846.01	0.1	1046.66	0.1	3123.24	0.1
	5	1149.3	0.125	3118.82	0.125	1122.79	0.125	3162.94	0.125
	6	1216.79	0.15	3212.61	0.15	1122.79	0.15	3307.31	0.15
	7	1244.85	0.175	3602.23	0.175	2120.87	0.175	3356.59	0.175
	8	1394.89	0.2	3632.27	0.2	2373.61	0.2	4061.26	0.2
	9	1410.13	0.225	3717.19	0.225	2394.45	0.225	4064.01	0.225
	10	1455.59	0.25	3760.49	0.25	2958.3	0.25	4207.41	0.25
	11	1477.75	0.275	3784.91	0.275	3264.95	0.275	4379.96	0.275
	12	1499.02	0.3	3802.9	0.3	3415.49	0.3	4918.41	0.3
	13	1551.64	0.325	3831.8	0.325	3465.72	0.325	4953.78	0.325
	14	1675.98	0.35	3887.63	0.35	3779.39	0.35	4978.65	0.35
	15	1717.8	0.375	3907.12	0.375	3821.01	0.375	5138.76	0.375
	16	1741.4	0.4	3929.34	0.4	3825.79	0.4	5344.42	0.4
	17	1758.66	0.425	4008.99	0.425	3836.34	0.425	5374.85	0.425
	18	1807.88	0.45	4060.85	0.45	3844.06	0.45	5538.3	0.45
	19	1864.77	0.475	4077.07	0.475	3869.63	0.475	5576.86	0.475
	20	1902.66	0.5	4206.33	0.5	3932.16	0.5	5593.16	0.5
	21	1930.52	0.525	4321.49	0.525	3955.91	0.525	5620.18	0.525
	22	1988.1	0.55	4615.67	0.55	4046.69	0.55	5651.08	0.55
	23	2021.79	0.575	4733.95	0.575	4372.1	0.575	5778.72	0.575
	24	2087.73	0.6	4929.36	0.6	4606.82	0.6	5934.8	0.6
	25	2090.39	0.625	5044.47	0.625	4661.58	0.625	6036.87	0.625
	26	2106.98	0.65	5106.7	0.65	4916.15	0.65	6149.74	0.65
	27	2236.28	0.675	5255.52	0.675	4927.28	0.675	6214.36	0.675
	28	2260.1	0.7	5268.6	0.7	5027.32	0.7	6273.94	0.7
	29	2436.33	0.725	5300.77	0.725	5120.48	0.725	6329.24	0.725
	30	2519.5	0.75	5303.56	0.75	5125.06	0.75	6392.11	0.75
	31	2600.61	0.775	5552.97	0.775	5219.63	0.775	6500.94	0.775
	32	2707.04	0.8	5591.44	0.8	5237.95	0.8	6631.7	0.8
	33	2711.02	0.825	5621.58	0.825	5549.2	0.825	6736.81	0.825
	34	2840.57	0.85	5901.62	0.85	5672.45	0.85	6795.45	0.85
	35	2942.24	0.875	6175.29	0.875	5909.38	0.875	6912.57	0.875
	36	3172.41	0.9	6624.4	0.9	6031.77	0.9	7225.41	0.9
	37	3406.5	0.925	6931.55	0.925	6210.85	0.925	7227.68	0.925
	38	3778.89	0.95	7116.25	0.95	6545.56	0.95	7383.18	0.95
	39	4071.56	0.975	7573.6	0.975	6621.09	0.975	7460.78	0.975
	40	4457.78	1	7839.97	1	8644.76	1	8265.72	1

## Sheet: 30-08-2013
		1274.71				1877.42
		Control	Ratio	Zero Calcium	Ratio	Oxidised A-	Ratio
	1	432.47	0.025	1220.86	0.025	888.952	0.025
	2	565.436	0.05	1226.26	0.05	1179.99	0.05
	3	671.904	0.075	1455.33	0.075	1295.6	0.075
	4	740.728	0.1	1495.83	0.1	1299.85	0.1
	5	756.401	0.125	1704.51	0.125	1310.35	0.125
	6	759.787	0.15	1724.54	0.15	1326.21	0.15
	7	789.201	0.175	1983.89	0.175	1352.2	0.175
	8	790.01	0.2	2182.34	0.2	1358.47	0.2
	9	858.415	0.225	2208.5	0.225	1470.76	0.225
	10	863.798	0.25	2400.16	0.25	1482.45	0.25
	11	898.925	0.275	2405.12	0.275	1489.78	0.275
	12	954.29	0.3	2427.47	0.3	1505.11	0.3
	13	1023.68	0.325	2524.72	0.325	1514.21	0.325
	14	1062.26	0.35	2584.36	0.35	1525.72	0.35
	15	1094.33	0.375	2587.02	0.375	1532.21	0.375
	16	1096.48	0.4	2660.49	0.4	1634.46	0.4
	17	1097.95	0.425	2733.39	0.425	1703.63	0.425
	18	1183.59	0.45	2922.86	0.45	1722.7	0.45
	19	1205.15	0.475	2934.24	0.475	1794.39	0.475
	20	1272.63	0.5	2989.58	0.5	1857.72	0.5
	21	1276.78	0.525	3032.69	0.525	1897.11	0.525
	22	1355.28	0.55	3103.9	0.55	1907.1	0.55
	23	1380.53	0.575	3140.7	0.575	2077.21	0.575
	24	1385.62	0.6	3173.35	0.6	2089.73	0.6
	25	1439.01	0.625	3299.21	0.625	2193.24	0.625
	26	1478.48	0.65	3510.9	0.65	2224.85	0.65
	27	1541.3	0.675	3517.32	0.675	2225.54	0.675
	28	1613.21	0.7	3589.44	0.7	2273.24	0.7
	29	1678.34	0.725	3694.14	0.725	2280.51	0.725
	30	1713.38	0.75	3698.8	0.75	2335.86	0.75
	31	1721.14	0.775	3773.3	0.775	2376.41	0.775
	32	1739.77	0.8	3795.16	0.8	2768.73	0.8
	33	1744.15	0.825	4039.26	0.825	2853.49	0.825
	34	1756.78	0.85	4063.78	0.85	3123.62	0.85
	35	1761.41	0.875	4120.61	0.875	3492.56	0.875
	36	1794.38	0.9	4136.81	0.9	3568.34	0.9
	37	1817.1	0.925	4395.51	0.925	3650.15	0.925
	38	2024.24	0.95	4880.72	0.95	4117.3	0.95
	39	2025.15	0.975	5003.11	0.975	4525.86	0.975
	40	2844.56	1	5012.16	1	4759.75	1

## Sheet: 19 9 13
control	916.785		zero ca2+			oxidised	2534.85
1	0.0222222	374.025	1	0.0227273	66.854	1	0.0227273	954.83
2	0.0444444	434.914	2	0.0454545	131.569	2	0.0454545	1061.9
3	0.0666667	507.881	3	0.0681818	527.743	3	0.0681818	1087.81
4	0.0888889	542.481	4	0.0909091	556.377	4	0.0909091	1654.97
5	0.111111	544.265	5	0.113636	573.083	5	0.113636	1728.16
6	0.133333	613.028	6	0.136364	725.139	6	0.136364	1761.61
7	0.155556	635.469	7	0.159091	766.466	7	0.159091	1883.22
8	0.177778	640.655	8	0.181818	798.472	8	0.181818	1914.17
9	0.2	647.464	9	0.204545	834.805	9	0.204545	2163.86
10	0.222222	677.05	10	0.227273	932.637	10	0.227273	2251.5
11	0.244444	682.656	11	0.25	998.294	11	0.25	2259.14
12	0.266667	697.118	12	0.272727	1084.58	12	0.272727	2299.74
13	0.288889	746.803	13	0.295455	1133.17	13	0.295455	2366.79
14	0.311111	770.228	14	0.318182	1206.08	14	0.318182	2376.52
15	0.333333	788.253	15	0.340909	1297.85	15	0.340909	2379.81
16	0.355556	830.72	16	0.363636	1401.12	16	0.363636	2417.93
17	0.377778	832.757	17	0.386364	1410.57	17	0.386364	2430.09
18	0.4	839.401	18	0.409091	1437.95	18	0.409091	2433.6
19	0.422222	857.83	19	0.431818	1445.74	19	0.431818	2459.62
20	0.444444	869.944	20	0.454545	1464.96	20	0.454545	2486.85
21	0.466667	894.053	21	0.477273	1553.74	21	0.477273	2517.73
22	0.488889	907.291	22	0.5	1578.85	22	0.5	2520.25
23	0.511111	916.785	23	0.522727	1610.71	23	0.522727	2549.44
24	0.533333	931.85	24	0.545455	1637.99	24	0.545455	2569.93
25	0.555556	948.562	25	0.568182	1651.57	25	0.568182	2585.7
26	0.577778	969.422	26	0.590909	1734.31	26	0.590909	2593.51
27	0.6	972.226	27	0.613636	1879.11	27	0.613636	2605.12
28	0.622222	985.577	28	0.636364	1917.79	28	0.636364	2634.82
29	0.644444	997.218	29	0.659091	2172.92	29	0.659091	2745.5
30	0.666667	1011.09	30	0.681818	2298.05	30	0.681818	2759.05
31	0.688889	1014.86	31	0.704545	2306.78	31	0.704545	2814.42
32	0.711111	1020.13	32	0.727273	2322.69	32	0.727273	2872.64
33	0.733333	1028.12	33	0.75	2362.73	33	0.75	2942.78
34	0.755556	1107.86	34	0.772727	2604.89	34	0.772727	3030.81
35	0.777778	1112.86	35	0.795455	2668.76	35	0.795455	3043.06
36	0.8	1125.12	36	0.818182	2680.17	36	0.818182	3079.73
37	0.822222	1161.81	37	0.840909	2882.81	37	0.840909	3090.76
38	0.844444	1163.83	38	0.863636	3046.03	38	0.863636	3116.07
39	0.866667	1166.13	39	0.886364	3161.94	39	0.886364	3343.14
40	0.888889	1179.67	40	0.909091	3275.85	40	0.909091	3585.99
41	0.911111	1197.59	41	0.931818	3787.86	41	0.931818	3751.41
42	0.933333	1271.14	42	0.954545	4058.99	42	0.954545	3760.01
43	0.955556	1405.3	43	0.977273	4069.07	43	0.977273	5007.6
44	0.977778	1525.82	44	1	4132.24	44	1	5222.77
45	1	1631.37

## Sheet: 20 9 13
2013-09-20
control	800.213		reduced control					zero ca2+			Oxidised	1953.01
1	0.0212766	0.314	1	0.0208333	92.071	1	0.0196078	3.173	1	0.0181818	89.609
2	0.0425532	1.517	2	0.0416667	127.758	2	0.0392157	4.059	2	0.0363636	150.078
3	0.0638298	2.745	3	0.0625	246.132	3	0.0588235	13.791	3	0.0545455	493.181
4	0.0851064	5.594	4	0.0833333	253.739	4	0.0784314	54.5	4	0.0727273	679.825
5	0.106383	9.041	5	0.104167	326.475	5	0.0980392	217.486	5	0.0909091	682.372
6	0.12766	30.754	6	0.125	355.034	6	0.117647	267.611	6	0.109091	719.817
7	0.148936	35.468	7	0.145833	401.62	7	0.137255	296.953	7	0.127273	724.025
8	0.170213	39.046	8	0.166667	433.669	8	0.156863	316.057	8	0.145455	898.26
9	0.191489	130.058	9	0.1875	449.109	9	0.176471	320.097	9	0.163636	957.518
10	0.212766	152.951	10	0.208333	453.39	10	0.196078	432.977	10	0.181818	1009.94
11	0.234043	164.024	11	0.229167	527.84	11	0.215686	495.499	11	0.2	1098.98
12	0.255319	201.438	12	0.25	554.499	12	0.235294	536.588	12	0.218182	1144.14
13	0.276596	222.254	13	0.270833	555.04	13	0.254902	568.706	13	0.236364	1190.88
14	0.297872	294.414	14	0.291667	603.64	14	0.27451	721.541	14	0.254545	1237.52
15	0.319149	303.331	15	0.3125	650.446	15	0.294118	911.777	15	0.272727	1261.64
16	0.340426	357.452	16	0.333333	666.192	16	0.313725	946.225	16	0.290909	1382.8
17	0.361702	478.912	17	0.354167	801.75	17	0.333333	984.986	17	0.309091	1439.24
18	0.382979	502.566	18	0.375	853.359	18	0.352941	1020.04	18	0.327273	1468.89
19	0.404255	553.134	19	0.395833	925.26	19	0.372549	1083.6	19	0.345455	1572.65
20	0.425532	579.067	20	0.416667	1009.33	20	0.392157	1103.12	20	0.363636	1615.4
21	0.446809	630.175	21	0.4375	1014.28	21	0.411765	1152.68	21	0.381818	1623.27
22	0.468085	658.014	22	0.458333	1023.59	22	0.431373	1157.21	22	0.4	1638.66
23	0.489362	704.334	23	0.479167	1027.32	23	0.45098	1207.4	23	0.418182	1783.54
24	0.510638	800.213	24	0.5	1054.59	24	0.470588	1225.71	24	0.436364	1828.81
25	0.531915	840.136	25	0.520833	1083.46	25	0.490196	1240.76	25	0.454545	1855.78
26	0.553191	844.317	26	0.541667	1099.13	26	0.509804	1248.72	26	0.472727	1873.52
27	0.574468	916.021	27	0.5625	1137.34	27	0.529412	1338.05	27	0.490909	1914.22
28	0.595745	992.528	28	0.583333	1137.91	28	0.54902	1447.3	28	0.509091	1953.01
29	0.617021	1024.15	29	0.604167	1273.29	29	0.568627	1458.15	29	0.527273	1961.37
30	0.638298	1060.63	30	0.625	1274.73	30	0.588235	1528.72	30	0.545455	2013.32
31	0.659574	1061.67	31	0.645833	1289.38	31	0.607843	1568.22	31	0.563636	2041.56
32	0.680851	1121.72	32	0.666667	1295.47	32	0.627451	1781.41	32	0.581818	2046.77
33	0.702128	1136.94	33	0.6875	1331.67	33	0.647059	1830.79	33	0.6	2189.16
34	0.723404	1147.08	34	0.708333	1548.93	34	0.666667	1960.94	34	0.618182	2281.29
35	0.744681	1257	35	0.729167	1626.38	35	0.686275	2319.69	35	0.636364	2442.17
36	0.765957	1327.4	36	0.75	1743.46	36	0.705882	2388.44	36	0.654545	2482.49
37	0.787234	1488.01	37	0.770833	1988.23	37	0.72549	2413.58	37	0.672727	2488.39
38	0.808511	1512.65	38	0.791667	2027.18	38	0.745098	2485.49	38	0.690909	2538.64
39	0.829787	1541.19	39	0.8125	2043	39	0.764706	2520.91	39	0.709091	2570.45
40	0.851064	1705.15	40	0.833333	2228.47	40	0.784314	2546.12	40	0.727273	2723.11
41	0.87234	1731.76	41	0.854167	2302.07	41	0.803922	2559.46	41	0.745455	2773.69
42	0.893617	1753.22	42	0.875	2336.16	42	0.823529	2606.85	42	0.763636	2794.42
43	0.914894	1795	43	0.895833	2403.4	43	0.843137	2768.48	43	0.781818	2902.86
44	0.93617	2012.37	44	0.916667	2412.09	44	0.862745	2952.34	44	0.8	3035.79
45	0.957447	2165.08	45	0.9375	2533.5	45	0.882353	3019.92	45	0.818182	3038.03
46	0.978723	2510.88	46	0.958333	2692.31	46	0.901961	3085.26	46	0.836364	3315.96
47	1	2763.81	47	0.979167	2936	47	0.921569	3483.77	47	0.854545	3472.17
			48	1	2956.31	48	0.941176	4095.49	48	0.872727	3724.53
						49	0.960784	4290.17	49	0.890909	4082.16
						50	0.980392	4712.46	50	0.909091	4152.49
						51	1	5557.81	51	0.927273	4286.52
									52	0.945455	4296.8
									53	0.963636	4601.02
									54	0.981818	4802.41
									55	1	5013.98

## Sheet: 23 9 13
23 9
control	1089.5		reduced control			oxidised	1825.89		zero ca2+
1	0.025	139.135	1	0.0217391	81.179	1	0.0243902	267.519	1	0.0232558	14.345
2	0.05	173.703	2	0.0434783	186.49	2	0.0487805	354.552	2	0.0465116	102.249
3	0.075	202.036	3	0.0652174	241.506	3	0.0731707	375.148	3	0.0697674	150.949
4	0.1	214.728	4	0.0869565	249.055	4	0.097561	450.449	4	0.0930233	296.627
5	0.125	269.11	5	0.108696	266.431	5	0.121951	474.806	5	0.116279	308.009
6	0.15	323.151	6	0.130435	302.417	6	0.146341	583.138	6	0.139535	313.234
7	0.175	562.463	7	0.152174	317.474	7	0.170732	605.293	7	0.162791	401.455
8	0.2	605.906	8	0.173913	326.058	8	0.195122	689.136	8	0.186047	403.84
9	0.225	708.738	9	0.195652	369.396	9	0.219512	790.676	9	0.209302	413.022
10	0.25	714.165	10	0.217391	424.886	10	0.243902	828.518	10	0.232558	464.095
11	0.275	755.897	11	0.23913	437.304	11	0.268293	895.212	11	0.255814	661.041
12	0.3	892.508	12	0.26087	454.483	12	0.292683	905.152	12	0.27907	884.832
13	0.325	910.907	13	0.282609	466.21	13	0.317073	926.612	13	0.302326	902.393
14	0.35	924.08	14	0.304348	492.579	14	0.341463	932.346	14	0.325581	988.759
15	0.375	940.039	15	0.326087	532.622	15	0.365854	987.082	15	0.348837	1000.22
16	0.4	956.42	16	0.347826	629.553	16	0.390244	1185.6	16	0.372093	1010.3
17	0.425	1023.02	17	0.369565	667.314	17	0.414634	1433.58	17	0.395349	1155.17
18	0.45	1025.79	18	0.391304	717.612	18	0.439024	1547.89	18	0.418605	1189.79
19	0.475	1053.99	19	0.413043	763.199	19	0.463415	1635.75	19	0.44186	1238.14
20	0.5	1072.66	20	0.434783	806.18	20	0.487805	1812.82	20	0.465116	1578.48
21	0.525	1106.33	21	0.456522	860.431	21	0.512195	1825.89	21	0.488372	1594.44
22	0.55	1163.91	22	0.478261	879.642	22	0.536585	1827.62	22	0.511628	1600.44
23	0.575	1204.19	23	0.5	900.628	23	0.560976	1898.63	23	0.534884	1631.29
24	0.6	1225.46	24	0.521739	977.867	24	0.585366	1990.31	24	0.55814	1755.4
25	0.625	1244.62	25	0.543478	1015.04	25	0.609756	2050.37	25	0.581395	1764.47
26	0.65	1342.52	26	0.565217	1021.47	26	0.634146	2100.02	26	0.604651	2027.22
27	0.675	1406.48	27	0.586957	1029.64	27	0.658537	2104.5	27	0.627907	2195.07
28	0.7	1437.29	28	0.608696	1040.93	28	0.682927	2135.48	28	0.651163	2238.66
29	0.725	1466.11	29	0.630435	1063.51	29	0.707317	2186.58	29	0.674419	2304.86
30	0.75	1533.77	30	0.652174	1067.55	30	0.731707	2245.97	30	0.697674	2437.23
31	0.775	1602.55	31	0.673913	1143.6	31	0.756098	2343.32	31	0.72093	2442.2
32	0.8	1605.64	32	0.695652	1186.06	32	0.780488	2845.83	32	0.744186	2510.59
33	0.825	1701.17	33	0.717391	1205.96	33	0.804878	3033.41	33	0.767442	2581.81
34	0.85	1889.57	34	0.73913	1219.66	34	0.829268	3300.96	34	0.790698	3441.57
35	0.875	1891.63	35	0.76087	1277.96	35	0.853659	3538.74	35	0.813953	3535.51
36	0.9	2034.53	36	0.782609	1309.76	36	0.878049	3815.47	36	0.837209	3553.36
37	0.925	2550.82	37	0.804348	1377.32	37	0.902439	3954.96	37	0.860465	3627.21
38	0.95	2634.58	38	0.826087	1465.72	38	0.926829	3991.26	38	0.883721	3650.06
39	0.975	3341.12	39	0.847826	1545.64	39	0.95122	4204.19	39	0.906977	3849.27
40	1	3800.18	40	0.869565	1567.14	40	0.97561	5680.48	40	0.930233	6061.36
			41	0.891304	1570.55	41	1	6347.08	41	0.953488	6527.9
			42	0.913043	1621.71				42	0.976744	6876.56
			43	0.934783	1707.79				43	1	7023.11
			44	0.956522	2051.31
			45	0.978261	2063.01
			46	1	2218.97

## Sheet: 28 4 14
redox		784.91		oxidised		1061.94
1	0.0208333	266.713		1	0.0222222	579.566
2	0.0416667	300.963		2	0.0444444	618.614
3	0.0625	363.541		3	0.0666667	626.661
4	0.0833333	415.601		4	0.0888889	628.653
5	0.104167	513.073		5	0.111111	666.143
6	0.125	534.066		6	0.133333	753.853
7	0.145833	557.604		7	0.155556	775.619
8	0.166667	572.424		8	0.177778	782.139
9	0.1875	576.453		9	0.2	811.531
10	0.208333	607.306		10	0.222222	855.151
11	0.229167	626.408		11	0.244444	858.726
12	0.25	633.728		12	0.266667	864.588
13	0.270833	639.105		13	0.288889	927.416
14	0.291667	639.969		14	0.311111	932.591
15	0.3125	654.889		15	0.333333	942.355
16	0.333333	673.462		16	0.355556	951.055
17	0.354167	686.85		17	0.377778	990.354
18	0.375	692.925		18	0.4	1025.88
19	0.395833	705.609		19	0.422222	1035.29
20	0.416667	731.739		20	0.444444	1043.97
21	0.4375	742.3		21	0.466667	1044.74
22	0.458333	744.732		22	0.488889	1055.74
23	0.479167	753.133		23	0.511111	1061.94
24	0.5	780.857		24	0.533333	1064.05
25	0.520833	788.964		25	0.555556	1069.86
26	0.541667	791.937		26	0.577778	1077.65
27	0.5625	805.282		27	0.6	1082.51
28	0.583333	830.206		28	0.622222	1108.88
29	0.604167	861.214		29	0.644444	1197.28
30	0.625	872.641		30	0.666667	1201.08
31	0.645833	906.276		31	0.688889	1230.77
32	0.666667	916.129		32	0.711111	1262.17
33	0.6875	922.592		33	0.733333	1270.53
34	0.708333	931.446		34	0.755556	1311.06
35	0.729167	950.292		35	0.777778	1311.87
36	0.75	1008.59		36	0.8	1311.92
37	0.770833	1013.01		37	0.822222	1323.4
38	0.791667	1024.73		38	0.844444	1419.52
39	0.8125	1027.92		39	0.866667	1431.35
40	0.833333	1032.84		40	0.888889	1481.63
41	0.854167	1039.84		41	0.911111	1569.92
42	0.875	1074.78		42	0.933333	1609.14
43	0.895833	1083.61		43	0.955556	1612.99
44	0.916667	1098.94		44	0.977778	1624.51
45	0.9375	1155.02		45	1	1999.03
46	0.958333	1267.57
47	0.979167	1484.91
48	1	1546.55

## Sheet: Cx26 K125CR104C Combined
		NAC-reduced				BSO oxidized
		Control	Ratio	Zero Calcium	Ratio	Oxidised A-	Ratio					normal acsf
	1	81.179	0.00374532	3.173	0.00458716	89.609	0.00377358			1	0.0121951	30.754
	2	92.071	0.00749064	4.059	0.00917431	150.078	0.00754717			2	0.0243902	35.468
	3	127.758	0.011236	13.791	0.0137615	267.519	0.0113208			3	0.0365854	39.046
	4	186.49	0.0149813	14.345	0.0183486	354.552	0.0150943			4	0.0487805	130.058
	5	241.506	0.0187266	54.5	0.0229358	375.148	0.0188679			5	0.0609756	139.135
	6	246.132	0.0224719	66.854	0.0275229	450.449	0.0226415			6	0.0731707	152.951
	7	249.055	0.0262172	102.249	0.0321101	474.806	0.0264151			7	0.0853659	164.024
	8	253.739	0.0299625	131.569	0.0366972	493.181	0.0301887			8	0.097561	173.703
	9	266.431	0.0337079	150.949	0.0412844	579.566	0.0339623			9	0.109756	201.438
	10	266.713	0.0374532	217.486	0.0458716	583.138	0.0377358			10	0.121951	202.036
	11	300.963	0.0411985	267.611	0.0504587	601.526	0.0415094			11	0.134146	214.728
	12	302.417	0.0449438	296.627	0.0550459	605.293	0.045283			12	0.146341	222.254
	13	317.474	0.0486891	296.953	0.059633	618.614	0.0490566			13	0.158537	269.11
	14	326.058	0.0524345	308.009	0.0642202	626.661	0.0528302			14	0.170732	294.414
	15	326.475	0.0561798	313.234	0.0688073	628.653	0.0566038			15	0.182927	303.331
	16	355.034	0.0599251	316.057	0.0733945	666.143	0.0603774			16	0.195122	323.151
	17	363.541	0.0636704	320.097	0.0779817	679.825	0.0641509			17	0.207317	357.452
	18	369.396	0.0674157	401.455	0.0825688	682.372	0.0679245			18	0.219512	478.912
	19	374.025	0.071161	403.84	0.087156	689.136	0.0716981			19	0.231707	502.566
	20	401.62	0.0749064	413.022	0.0917431	719.817	0.0754717			20	0.243902	553.134
	21	415.601	0.0786517	432.977	0.0963303	724.025	0.0792453			21	0.256098	562.463
	22	424.886	0.082397	464.095	0.100917	753.853	0.0830189			22	0.268293	579.067
	23	432.47	0.0861423	495.499	0.105505	775.619	0.0867925			23	0.280488	605.906
	24	433.669	0.0898876	527.743	0.110092	782.139	0.090566			24	0.292683	630.175
	25	434.914	0.093633	536.588	0.114679	790.676	0.0943396			25	0.304878	658.014
	26	437.304	0.0973783	556.377	0.119266	811.531	0.0981132			26	0.317073	704.334
	27	449.109	0.101124	568.706	0.123853	828.518	0.101887			27	0.329268	708.738
	28	453.39	0.104869	573.083	0.12844	855.151	0.10566			28	0.341463	714.165
	29	454.483	0.108614	661.041	0.133028	858.726	0.109434			29	0.353659	755.897
	30	466.21	0.11236	721.541	0.137615	864.588	0.113208			30	0.365854	800.213
	31	492.579	0.116105	725.139	0.142202	888.952	0.116981			31	0.378049	840.136
	32	507.881	0.11985	766.466	0.146789	895.212	0.120755			32	0.390244	844.317
	33	513.073	0.123596	798.472	0.151376	898.26	0.124528			33	0.402439	892.508
	34	527.84	0.127341	834.805	0.155963	905.152	0.128302			34	0.414634	910.907
	35	532.622	0.131086	884.832	0.16055	926.612	0.132075			35	0.426829	916.021
	36	534.066	0.134831	902.393	0.165138	927.416	0.135849			36	0.439024	924.08
	37	542.481	0.138577	911.777	0.169725	932.346	0.139623			37	0.45122	940.039
	38	544.265	0.142322	932.637	0.174312	932.591	0.143396			38	0.463415	956.42
	39	554.499	0.146067	946.225	0.178899	942.355	0.14717			39	0.47561	992.528
	40	555.04	0.149813	984.986	0.183486	951.055	0.150943			40	0.487805	1023.02
	41	557.604	0.153558	988.759	0.188073	954.83	0.154717			41	0.5	1024.15
	42	565.436	0.157303	998.294	0.192661	957.518	0.158491			42	0.512195	1025.79
	43	572.424	0.161049	1000.22	0.197248	973.803	0.162264			43	0.52439	1053.99
	44	576.453	0.164794	1010.3	0.201835	987.082	0.166038			44	0.536585	1060.63
	45	603.64	0.168539	1020.04	0.206422	990.354	0.169811			45	0.54878	1061.67
	46	607.306	0.172285	1083.6	0.211009	1009.94	0.173585			46	0.560976	1072.66
	47	613.028	0.17603	1084.58	0.215596	1025.88	0.177358			47	0.573171	1106.33
	48	626.408	0.179775	1103.12	0.220183	1035.29	0.181132			48	0.585366	1121.72
	49	629.553	0.183521	1133.17	0.224771	1043.97	0.184906			49	0.597561	1136.94
	50	633.728	0.187266	1152.68	0.229358	1044.74	0.188679			50	0.609756	1147.08
	51	635.469	0.191011	1155.17	0.233945	1046.66	0.192453			51	0.621951	1163.91
	52	639.105	0.194757	1157.21	0.238532	1046.66	0.196226			52	0.634146	1204.19
	53	639.969	0.198502	1189.79	0.243119	1055.74	0.2			53	0.646341	1225.46
	54	640.655	0.202247	1206.08	0.247706	1061.9	0.203774			54	0.658537	1244.62
	55	647.464	0.205993	1207.4	0.252294	1061.94	0.207547			55	0.670732	1257
	56	650.446	0.209738	1220.86	0.256881	1064.05	0.211321			56	0.682927	1327.4
	57	654.889	0.213483	1225.71	0.261468	1069.86	0.215094			57	0.695122	1342.52
	58	666.192	0.217228	1226.26	0.266055	1077.65	0.218868			58	0.707317	1406.48
	59	667.314	0.220974	1238.14	0.270642	1082.51	0.222642			59	0.719512	1437.29
	60	671.904	0.224719	1240.76	0.275229	1087.81	0.226415			60	0.731707	1466.11
	61	673.462	0.228464	1248.72	0.279817	1098.98	0.230189			61	0.743902	1488.01
	62	677.05	0.23221	1297.85	0.284404	1108.88	0.233962			62	0.756098	1512.65
	63	682.656	0.235955	1338.05	0.288991	1122.79	0.237736			63	0.768293	1533.77
	64	686.85	0.2397	1401.12	0.293578	1122.79	0.241509			64	0.780488	1541.19
	65	692.925	0.243446	1410.57	0.298165	1144.14	0.245283			65	0.792683	1602.55
	66	697.118	0.247191	1437.95	0.302752	1179.99	0.249057			66	0.804878	1605.64
	67	705.609	0.250936	1445.74	0.307339	1185.6	0.25283			67	0.817073	1701.17
	68	717.612	0.254682	1447.3	0.311927	1190.88	0.256604			68	0.829268	1705.15
	69	731.739	0.258427	1455.33	0.316514	1197.28	0.260377			69	0.841463	1731.76
	70	740.728	0.262172	1458.15	0.321101	1201.08	0.264151			70	0.853659	1753.22
	71	742.3	0.265918	1464.96	0.325688	1230.77	0.267925			71	0.865854	1795
	72	744.732	0.269663	1495.83	0.330275	1237.52	0.271698			72	0.878049	1889.57
	73	746.803	0.273408	1528.72	0.334862	1261.64	0.275472			73	0.890244	1891.63
	74	753.133	0.277154	1542.74	0.33945	1262.17	0.279245			74	0.902439	2012.37
	75	756.401	0.280899	1553.74	0.344037	1270.53	0.283019			75	0.914634	2034.53
	76	759.787	0.284644	1568.22	0.348624	1295.6	0.286792			76	0.926829	2165.08
	77	763.199	0.28839	1578.48	0.353211	1299.85	0.290566			77	0.939024	2510.88
	78	770.228	0.292135	1578.85	0.357798	1310.35	0.29434			78	0.95122	2550.82
	79	780.857	0.29588	1594.44	0.362385	1311.06	0.298113			79	0.963415	2634.58
	80	788.253	0.299625	1600.44	0.366972	1311.87	0.301887			80	0.97561	2763.81
	81	788.964	0.303371	1610.71	0.37156	1311.92	0.30566			81	0.987805	3341.12
	82	789.201	0.307116	1631.29	0.376147	1323.4	0.309434			82	1	3800.18
	83	790.01	0.310861	1637.99	0.380734	1326.21	0.313208
	84	791.937	0.314607	1651.57	0.385321	1352.2	0.316981
	85	801.75	0.318352	1704.51	0.389908	1358.47	0.320755
	86	805.282	0.322097	1724.54	0.394495	1382.8	0.324528
	87	806.18	0.325843	1734.31	0.399083	1419.52	0.328302
	88	830.206	0.329588	1755.4	0.40367	1431.35	0.332075
	89	830.72	0.333333	1764.47	0.408257	1433.58	0.335849
	90	832.757	0.337079	1781.41	0.412844	1439.24	0.339623
	91	839.401	0.340824	1830.79	0.417431	1468.89	0.343396
	92	853.359	0.344569	1879.11	0.422018	1470.76	0.34717
	93	857.83	0.348315	1917.79	0.426606	1481.63	0.350943
	94	858.415	0.35206	1960.94	0.431193	1482.45	0.354717
	95	860.431	0.355805	1983.89	0.43578	1489.78	0.358491
	96	861.214	0.359551	2027.22	0.440367	1505.11	0.362264
	97	863.798	0.363296	2152.26	0.444954	1514.21	0.366038
	98	869.944	0.367041	2172.92	0.449541	1525.72	0.369811
	99	871.643	0.370787	2182.34	0.454128	1532.21	0.373585
	100	872.641	0.374532	2195.07	0.458716	1547.89	0.377358
	101	879.642	0.378277	2208.5	0.463303	1569.92	0.381132
	102	894.053	0.382022	2227.3	0.46789	1572.65	0.384906
	103	896.378	0.385768	2238.66	0.472477	1609.14	0.388679
	104	898.925	0.389513	2298.05	0.477064	1612.99	0.392453
	105	900.628	0.393258	2304.86	0.481651	1615.4	0.396226
	106	906.276	0.397004	2306.78	0.486239	1623.27	0.4
	107	907.291	0.400749	2319.69	0.490826	1624.51	0.403774
	108	916.129	0.404494	2322.69	0.495413	1634.46	0.407547
	109	916.785	0.40824	2362.73	0.5	1635.75	0.411321
	110	919.133	0.411985	2388.44	0.504587	1638.66	0.415094
	111	922.592	0.41573	2400.16	0.509174	1654.97	0.418868
	112	925.26	0.419476	2405.12	0.513761	1703.63	0.422642
	113	931.446	0.423221	2413.58	0.518349	1722.7	0.426415
	114	931.85	0.426966	2427.47	0.522936	1728.16	0.430189
	115	948.562	0.430712	2437.23	0.527523	1761.61	0.433962
	116	950.292	0.434457	2442.2	0.53211	1783.54	0.437736
	117	954.29	0.438202	2485.49	0.536697	1794.39	0.441509
	118	969.422	0.441948	2510.59	0.541284	1812.82	0.445283
	119	972.226	0.445693	2520.91	0.545872	1825.89	0.449057
	120	977.867	0.449438	2524.72	0.550459	1827.62	0.45283
	121	985.577	0.453184	2546.12	0.555046	1828.81	0.456604
	122	997.218	0.456929	2559.46	0.559633	1855.78	0.460377
	123	1008.59	0.460674	2581.81	0.56422	1857.72	0.464151
	124	1009.33	0.464419	2584.36	0.568807	1873.52	0.467925
	125	1011.09	0.468165	2587.02	0.573394	1883.22	0.471698
	126	1013.01	0.47191	2604.89	0.577982	1897.11	0.475472
	127	1014.28	0.475655	2606.85	0.582569	1898.63	0.479245
	128	1014.86	0.479401	2660.49	0.587156	1907.1	0.483019
	129	1015.04	0.483146	2668.76	0.591743	1914.17	0.486792
	130	1020.13	0.486891	2680.17	0.59633	1914.22	0.490566
	131	1021.47	0.490637	2733.39	0.600917	1953.01	0.49434
	132	1023.59	0.494382	2768.48	0.605505	1961.37	0.498113
	133	1023.68	0.498127	2846.01	0.610092	1990.31	0.501887
	134	1024.73	0.501873	2882.81	0.614679	1999.03	0.50566
	135	1027.32	0.505618	2922.86	0.619266	2013.32	0.509434
	136	1027.92	0.509363	2934.24	0.623853	2041.56	0.513208
	137	1028.12	0.513109	2952.34	0.62844	2046.77	0.516981
	138	1029.64	0.516854	2989.58	0.633028	2050.37	0.520755
	139	1032.84	0.520599	3019.92	0.637615	2077.21	0.524528
	140	1039.84	0.524345	3032.69	0.642202	2089.73	0.528302
	141	1040.93	0.52809	3046.03	0.646789	2100.02	0.532075
	142	1054.59	0.531835	3085.26	0.651376	2104.5	0.535849
	143	1062.26	0.535581	3103.9	0.655963	2120.87	0.539623
	144	1063.51	0.539326	3118.82	0.66055	2135.48	0.543396
	145	1067.55	0.543071	3140.7	0.665138	2163.86	0.54717
	146	1074.78	0.546816	3161.94	0.669725	2186.58	0.550943
	147	1083.46	0.550562	3173.35	0.674312	2189.16	0.554717
	148	1083.61	0.554307	3212.61	0.678899	2193.24	0.558491
	149	1090.88	0.558052	3275.85	0.683486	2224.85	0.562264
	150	1094.33	0.561798	3299.21	0.688073	2225.54	0.566038
	151	1096.48	0.565543	3441.57	0.692661	2245.97	0.569811
	152	1097.95	0.569288	3483.77	0.697248	2251.5	0.573585
	153	1098.94	0.573034	3510.9	0.701835	2259.14	0.577358
	154	1099.13	0.576779	3517.32	0.706422	2273.24	0.581132
	155	1107.86	0.580524	3535.51	0.711009	2280.51	0.584906
	156	1112.86	0.58427	3553.36	0.715596	2281.29	0.588679
	157	1125.12	0.588015	3589.44	0.720183	2299.74	0.592453
	158	1137.34	0.59176	3602.23	0.724771	2335.86	0.596226
	159	1137.91	0.595506	3627.21	0.729358	2343.32	0.6
	160	1143.6	0.599251	3632.27	0.733945	2366.79	0.603774
	161	1149.3	0.602996	3650.06	0.738532	2373.61	0.607547
	162	1155.02	0.606742	3694.14	0.743119	2376.41	0.611321
	163	1161.81	0.610487	3698.8	0.747706	2376.52	0.615094
	164	1163.83	0.614232	3717.19	0.752294	2379.81	0.618868
	165	1166.13	0.617978	3760.49	0.756881	2394.45	0.622642
	166	1179.67	0.621723	3773.3	0.761468	2417.93	0.626415
	167	1183.59	0.625468	3784.91	0.766055	2430.09	0.630189
	168	1186.06	0.629213	3787.86	0.770642	2433.6	0.633962
	169	1197.59	0.632959	3795.16	0.775229	2442.17	0.637736
	170	1205.15	0.636704	3802.9	0.779817	2459.62	0.641509
	171	1205.96	0.640449	3831.8	0.784404	2482.49	0.645283
	172	1216.79	0.644195	3849.27	0.788991	2486.85	0.649057
	173	1219.66	0.64794	3887.63	0.793578	2488.39	0.65283
	174	1244.85	0.651685	3907.12	0.798165	2517.73	0.656604
	175	1267.57	0.655431	3929.34	0.802752	2520.25	0.660377
	176	1271.14	0.659176	4008.99	0.807339	2538.64	0.664151
	177	1272.63	0.662921	4039.26	0.811927	2549.44	0.667925
	178	1273.29	0.666667	4058.99	0.816514	2569.93	0.671698
	179	1274.73	0.670412	4060.85	0.821101	2570.45	0.675472
	180	1276.78	0.674157	4063.78	0.825688	2585.7	0.679245
	181	1277.96	0.677903	4069.07	0.830275	2593.51	0.683019
	182	1289.38	0.681648	4077.07	0.834862	2605.12	0.686792
	183	1295.47	0.685393	4095.49	0.83945	2634.82	0.690566
	184	1309.76	0.689139	4120.61	0.844037	2723.11	0.69434
	185	1331.67	0.692884	4132.24	0.848624	2745.5	0.698113
	186	1355.28	0.696629	4136.81	0.853211	2759.05	0.701887
	187	1377.32	0.700375	4206.33	0.857798	2768.73	0.70566
	188	1380.53	0.70412	4290.17	0.862385	2773.69	0.709434
	189	1385.62	0.707865	4321.49	0.866972	2794.42	0.713208
	190	1394.89	0.71161	4395.51	0.87156	2814.42	0.716981
	191	1405.3	0.715356	4615.67	0.876147	2845.83	0.720755
	192	1410.13	0.719101	4712.46	0.880734	2853.49	0.724528
	193	1439.01	0.722846	4733.95	0.885321	2872.64	0.728302
	194	1455.59	0.726592	4880.72	0.889908	2902.86	0.732075
	195	1465.72	0.730337	4929.36	0.894495	2942.78	0.735849
	196	1477.75	0.734082	5003.11	0.899083	2958.3	0.739623
	197	1478.48	0.737828	5012.16	0.90367	3030.81	0.743396
	198	1484.91	0.741573	5044.47	0.908257	3033.41	0.74717
	199	1499.02	0.745318	5106.7	0.912844	3035.79	0.750943
	200	1525.82	0.749064	5255.52	0.917431	3038.03	0.754717
	201	1541.3	0.752809	5268.6	0.922018	3043.06	0.758491
	202	1545.64	0.756554	5300.77	0.926606	3079.73	0.762264
	203	1546.55	0.7603	5303.56	0.931193	3090.76	0.766038
	204	1548.93	0.764045	5552.97	0.93578	3116.07	0.769811
	205	1551.64	0.76779	5557.81	0.940367	3123.62	0.773585
	206	1567.14	0.771536	5591.44	0.944954	3264.95	0.777358
	207	1570.55	0.775281	5621.58	0.949541	3300.96	0.781132
	208	1613.21	0.779026	5901.62	0.954128	3315.96	0.784906
	209	1621.71	0.782772	6061.36	0.958716	3343.14	0.788679
	210	1626.38	0.786517	6175.29	0.963303	3415.49	0.792453
	211	1631.37	0.790262	6527.9	0.96789	3465.72	0.796226
	212	1675.98	0.794007	6624.4	0.972477	3472.17	0.8
	213	1678.34	0.797753	6876.56	0.977064	3492.56	0.803774
	214	1707.79	0.801498	6931.55	0.981651	3538.74	0.807547
	215	1713.38	0.805243	7023.11	0.986239	3568.34	0.811321
	216	1717.8	0.808989	7116.25	0.990826	3585.99	0.815094
	217	1721.14	0.812734	7573.6	0.995413	3650.15	0.818868
	218	1739.77	0.816479	7839.97	1	3724.53	0.822642
	219	1741.4	0.820225			3751.41	0.826415
	220	1743.46	0.82397			3760.01	0.830189
	221	1744.15	0.827715			3779.39	0.833962
	222	1756.78	0.831461			3815.47	0.837736
	223	1758.66	0.835206			3821.01	0.841509
	224	1761.41	0.838951			3825.79	0.845283
	225	1794.38	0.842697			3836.34	0.849057
	226	1807.88	0.846442			3844.06	0.85283
	227	1817.1	0.850187			3869.63	0.856604
	228	1864.77	0.853933			3932.16	0.860377
	229	1902.66	0.857678			3954.96	0.864151
	230	1930.52	0.861423			3955.91	0.867925
	231	1988.1	0.865169			3991.26	0.871698
	232	1988.23	0.868914			4046.69	0.875472
	233	2021.79	0.872659			4082.16	0.879245
	234	2024.24	0.876404			4117.3	0.883019
	235	2025.15	0.88015			4152.49	0.886792
	236	2027.18	0.883895			4204.19	0.890566
	237	2043	0.88764			4286.52	0.89434
	238	2051.31	0.891386			4296.8	0.898113
	239	2063.01	0.895131			4372.1	0.901887
	240	2087.73	0.898876			4525.86	0.90566
	241	2090.39	0.902622			4601.02	0.909434
	242	2106.98	0.906367			4606.82	0.913208
	243	2218.97	0.910112			4661.58	0.916981
	244	2228.47	0.913858			4759.75	0.920755
	245	2236.28	0.917603			4802.41	0.924528
	246	2260.1	0.921348			4916.15	0.928302
	247	2302.07	0.925094			4927.28	0.932075
	248	2336.16	0.928839			5007.6	0.935849
	249	2403.4	0.932584			5013.98	0.939623
	250	2412.09	0.93633			5027.32	0.943396
	251	2436.33	0.940075			5120.48	0.94717
	252	2519.5	0.94382			5125.06	0.950943
	253	2533.5	0.947566			5219.63	0.954717
	254	2600.61	0.951311			5222.77	0.958491
	255	2692.31	0.955056			5237.95	0.962264
	256	2707.04	0.958801			5549.2	0.966038
	257	2711.02	0.962547			5672.45	0.969811
	258	2840.57	0.966292			5680.48	0.973585
	259	2844.56	0.970037			5909.38	0.977358
	260	2936	0.973783			6031.77	0.981132
	261	2942.24	0.977528			6210.85	0.984906
	262	2956.31	0.981273			6347.08	0.988679
	263	3172.41	0.985019			6545.56	0.992453
	264	3406.5	0.988764			6621.09	0.996226
	265	3778.89	0.992509			8644.76	1
	266	4071.56	0.996255
	267	4457.78	1
	268
	269
	270
	271
	272

## Sheet: Mann whitney
	control		oxidation
	1916.59		3944.04					con	oxi
	1274.71		1877.42				median	1003.14	1915.21
	916.785		2534.85				UQ	1228.41	2389.39
	800.213		1953.01				LQ	829.356	1838.78
	1089.5		1825.89				pos	225.264	474.175
	784.91		1061.94				neg	173.785	76.438
1089.5	1003.14		1953.01
	784.91	C
	800.213	C
	916.785	C
	1061.94	E
	1089.5	C	1
	1274.71	C	1
	1825.89	E
	1877.42	E
	1916.59	C	3
	1953.01	E
	2534.85	E
	3944.04	E
		u=	5
				p=.021

## Sheet: WT Cx26 vs BSO-NAC
Control	NAC
Dye loading	BSO
	Control 1			Dye loading 1					Control 2			Dye loading 2					Control 3			Dye loading 3					Control 4			Dye loading 4					Control 5			Dye loading 5					Control 6			Dye loading 6					Control 7
1	89.544	0.0128205		58.056	0.0131579			1	176.087	0.0140845		176.087	0.0144928			1	63.584	0.0138889		92.895	0.0135135			1	102.174	0.0138889		52.851	0.0135135			1	10.268	0.016129		101.561	0.0140845			1	19.023	0.0140845		223.9	0.0133333			1	82.385
2	103.541	0.025641		76.486	0.0263158			2	286.972	0.028169		241.072	0.0289855			2	65.535	0.0277778		149.763	0.027027			2	223.459	0.0277778		127.515	0.027027			2	24.163	0.0322581		160.755	0.028169			2	161.436	0.028169		268.345	0.0266667			2	94.365
3	133.416	0.0384615		84.571	0.0394737			3	330.71	0.0422535		286.972	0.0434783			3	160.572	0.0416667		266.167	0.0405405			3	225.229	0.0416667		137.436	0.0405405			3	43.589	0.0483871		169.796	0.0422535			3	222.837	0.0422535		287.994	0.04			3	96.416
4	143.948	0.0512821		99.8	0.0526316			4	390.711	0.056338		330.71	0.057971			4	192.312	0.0555556		268.537	0.0540541			4	236.812	0.0555556		151.953	0.0540541			4	118.576	0.0645161		171.483	0.056338			4	233.711	0.056338		289.936	0.0533333			4	128.692
5	146.877	0.0641026		105.549	0.0657895			5	415.963	0.0704225		361.113	0.0724638			5	262.195	0.0694444		282.497	0.0675676			5	251.213	0.0694444		157.321	0.0675676			5	201.822	0.0806452		173.903	0.0704225			5	265.777	0.0704225		294.414	0.0666667			5	130.033
6	157.341	0.0769231		125.046	0.0789474			6	500.771	0.084507		390.711	0.0869565			6	269.039	0.0833333		330.105	0.0810811			6	301.392	0.0833333		198.08	0.0810811			6	258.331	0.0967742		178.827	0.084507			6	269.287	0.084507		298.124	0.08			6	137.802
7	163.329	0.0897436		140.798	0.0921053			7	510.918	0.0985915		415.963	0.101449			7	285.926	0.0972222		332.987	0.0945946			7	313.906	0.0972222		284.033	0.0945946			7	259.375	0.112903		192.017	0.0985915			7	279.609	0.0985915		309.861	0.0933333			7	141.535
8	164.062	0.102564		144.656	0.105263			8	519.531	0.112676		439.802	0.115942			8	291.487	0.111111		335.599	0.108108			8	329.666	0.111111		333.176	0.108108			8	284.11	0.129032		205.54	0.112676			8	281.894	0.112676		318.764	0.106667			8	142.472
9	165.345	0.115385		169.071	0.118421			9	531.003	0.126761		500.771	0.130435			9	292.545	0.125		370.114	0.121622			9	369.279	0.125		415.862	0.121622			9	293.155	0.145161		209.039	0.126761			9	284.615	0.126761		328.073	0.12			9	148.903
10	167.258	0.128205		169.987	0.131579			10	535.684	0.140845		510.918	0.144928			10	340.485	0.138889		377.356	0.135135			10	374.008	0.138889		428.633	0.135135			10	307.802	0.16129		237.83	0.140845			10	295.442	0.140845		336.766	0.133333			10	162.921
11	172.938	0.141026		177.018	0.144737			11	547.427	0.15493		519.531	0.15942			11	350.921	0.152778		380.176	0.148649			11	393.746	0.152778		443.244	0.148649			11	356.408	0.177419		244.603	0.15493			11	307.836	0.15493		342.169	0.146667			11	163.942
12	188.513	0.153846		187.53	0.157895			12	570.187	0.169014		531.003	0.173913			12	362.506	0.166667		428.637	0.162162			12	396.212	0.166667		454.892	0.162162			12	359.391	0.193548		257.775	0.169014			12	309.591	0.169014		342.33	0.16			12	174.423
13	190.233	0.166667		198.491	0.171053			13	570.848	0.183099		535.684	0.188406			13	369.087	0.180556		436.269	0.175676			13	396.684	0.180556		461.173	0.175676			13	388.606	0.209677		310.662	0.183099			13	328.665	0.183099		346.923	0.173333			13	182.798
14	193.786	0.179487		201.858	0.184211			14	571.666	0.197183		545.307	0.202899			14	371.624	0.194444		443.364	0.189189			14	417.62	0.194444		462.661	0.189189			14	391.418	0.225806		318.144	0.197183			14	333.232	0.197183		349.981	0.186667			14	185.427
15	211.953	0.192308		202.108	0.197368			15	576.169	0.211268		547.427	0.217391			15	402.205	0.208333		444.698	0.202703			15	422.179	0.208333		464.319	0.202703			15	417.509	0.241935		340.969	0.211268			15	335.297	0.211268		357.568	0.2			15	193.808
16	214.715	0.205128		206.851	0.210526			16	592.069	0.225352		570.187	0.231884			16	412.637	0.222222		473.711	0.216216			16	445.882	0.222222		468.472	0.216216			16	428.303	0.258065		348.843	0.225352			16	356.862	0.225352		379.067	0.213333			16	208.82
17	216.857	0.217949		209.262	0.223684			17	600.494	0.239437		570.848	0.246377			17	429.858	0.236111		473.767	0.22973			17	461.868	0.236111		469.928	0.22973			17	437.805	0.274194		365.607	0.239437			17	357.185	0.239437		392.325	0.226667			17	221.466
18	222.522	0.230769		222.078	0.236842			18	607.761	0.253521		571.666	0.26087			18	433.161	0.25		475.312	0.243243			18	481.961	0.25		483.758	0.243243			18	441.687	0.290323		370.444	0.253521			18	362.801	0.253521		403.36	0.24			18	233.703
19	223.361	0.24359		224.474	0.25			19	627.978	0.267606		576.169	0.275362			19	454.535	0.263889		486.026	0.256757			19	485.748	0.263889		486.589	0.256757			19	448.099	0.306452		376.362	0.267606			19	365.169	0.267606		413.786	0.253333			19	237.987
20	225.918	0.25641		228.086	0.263158			20	645.21	0.28169		587.079	0.289855			20	463.399	0.277778		493.544	0.27027			20	499.1	0.277778		531.131	0.27027			20	454.952	0.322581		379.685	0.28169			20	375.425	0.28169		446.124	0.266667			20	245.466
21	237.862	0.269231		236.454	0.276316			21	648.617	0.295775		592.069	0.304348			21	474.372	0.291667		508.506	0.283784			21	502.782	0.291667		590.589	0.283784			21	456.295	0.33871		385.441	0.295775			21	405.228	0.295775		449.857	0.28			21	268.096
22	241.568	0.282051		238.746	0.289474			22	656.804	0.309859		607.761	0.318841			22	486.139	0.305556		508.882	0.297297			22	535.65	0.305556		598.557	0.297297			22	461.373	0.354839		400.951	0.309859			22	416.414	0.309859		453.01	0.293333			22	269.207
23	244.958	0.294872		240.374	0.302632			23	667.37	0.323944		627.978	0.333333			23	496.965	0.319444		511.871	0.310811			23	539.469	0.319444		600.539	0.310811			23	490.929	0.370968		414.209	0.323944			23	419.462	0.323944		454.253	0.306667			23	279.907
24	246.644	0.307692		241.161	0.315789			24	685.051	0.338028		645.21	0.347826			24	504.868	0.333333		514.39	0.324324			24	548.791	0.333333		600.701	0.324324			24	495.958	0.387097		442.755	0.338028			24	420.142	0.338028		458.88	0.32			24	282.231
25	247.414	0.320513		246.531	0.328947			25	695.222	0.352113		648.617	0.362319			25	512.177	0.347222		536.743	0.337838			25	564.959	0.347222		610.615	0.337838			25	518.022	0.403226		443.551	0.352113			25	423.315	0.352113		460.317	0.333333			25	295.428
26	251.423	0.333333		247.353	0.342105			26	720.535	0.366197		656.804	0.376812			26	517.086	0.361111		547.101	0.351351			26	565.383	0.361111		611.719	0.351351			26	520.059	0.419355		452.702	0.366197			26	435.51	0.366197		461.809	0.346667			26	295.529
27	257.362	0.346154		249.235	0.355263			27	744.836	0.380282		667.37	0.391304			27	528.045	0.375		563.255	0.364865			27	578.981	0.375		611.795	0.364865			27	524.867	0.435484		454.649	0.380282			27	472.294	0.380282		464.09	0.36			27	315.756
28	261.173	0.358974		268.19	0.368421			28	750.859	0.394366		675.522	0.405797			28	550.965	0.388889		564.539	0.378378			28	613.739	0.388889		616.025	0.378378			28	537.174	0.451613		459.243	0.394366			28	497.979	0.394366		472.472	0.373333			28	316.062
29	267.208	0.371795		269.027	0.381579			29	756.159	0.408451		685.051	0.42029			29	559.1	0.402778		566.552	0.391892			29	627.109	0.402778		636.644	0.391892			29	585.672	0.467742		462.811	0.408451			29	512.962	0.408451		473.828	0.386667			29	329.433
30	269.62	0.384615		280.391	0.394737			30	759.92	0.422535		695.222	0.434783			30	559.879	0.416667		574.248	0.405405			30	676.141	0.416667		660.969	0.405405			30	598.164	0.483871		462.986	0.422535			30	515.735	0.422535		484.066	0.4			30	331.791
31	273.214	0.397436		281.525	0.407895			31	761.748	0.43662		744.836	0.449275			31	563.851	0.430556		583.066	0.418919			31	726.929	0.430556		693.946	0.418919			31	605.586	0.5		472.41	0.43662			31	524.642	0.43662		484.472	0.413333			31	333.845
32	279.309	0.410256		287.16	0.421053			32	767.175	0.450704		750.859	0.463768			32	578.361	0.444444		592.746	0.432432			32	732.972	0.444444		693.968	0.432432			32	608.398	0.516129		475.511	0.450704			32	531.735	0.450704		486.878	0.426667			32	347.889
33	281.615	0.423077		290.058	0.434211			33	784.495	0.464789		756.159	0.478261			33	578.522	0.458333		595.974	0.445946			33	737.96	0.458333		698.569	0.445946			33	612.026	0.532258		476.771	0.464789			33	549.553	0.464789		487.359	0.44			33	367.462
34	282.943	0.435897		291.308	0.447368			34	799.224	0.478873		759.92	0.492754			34	584.871	0.472222		615.11	0.459459			34	738.688	0.472222		715.244	0.459459			34	628.601	0.548387		481.172	0.478873			34	560.943	0.478873		507.686	0.453333			34	369.368
35	287.133	0.448718		295.467	0.460526			35	811.947	0.492958		761.748	0.507246			35	606.696	0.486111		626.896	0.472973			35	744.613	0.486111		723.393	0.472973			35	632.995	0.564516		500.463	0.492958			35	579.149	0.492958		544.776	0.466667			35	370.06
36	291.218	0.461538		296.566	0.473684			36	841.504	0.507042		767.175	0.521739			36	614.806	0.5		672.266	0.486486			36	756.863	0.5		731.619	0.486486			36	658.873	0.580645		501.268	0.507042			36	590.731	0.507042		545.972	0.48			36	372.571
37	294.596	0.474359		319.472	0.486842			37	852.999	0.521127		784.495	0.536232			37	644.377	0.513889		686.83	0.5			37	774.323	0.513889		741.46	0.5			37	683.035	0.596774		543.086	0.521127			37	600.541	0.521127		552.941	0.493333			37	376.665
38	296.519	0.487179		329.95	0.5			38	853.103	0.535211		811.947	0.550725			38	652.983	0.527778		690.966	0.513514			38	819.991	0.527778		763.686	0.513514			38	697.384	0.612903		545.198	0.535211			38	607.997	0.535211		594.236	0.506667			38	382.872
39	310.824	0.5		338.601	0.513158			39	855.27	0.549296		841.504	0.565217			39	654.028	0.541667		699.374	0.527027			39	825.534	0.541667		764.984	0.527027			39	700.598	0.629032		557.992	0.549296			39	610.112	0.549296		594.708	0.52			39	402.254
40	327.104	0.512821		342.781	0.526316			40	871.899	0.56338		852.999	0.57971			40	664.223	0.555556		701.88	0.540541			40	842.066	0.555556		773.83	0.540541			40	709.635	0.645161		572.876	0.56338			40	620.193	0.56338		602.213	0.533333			40	403.169
41	328.955	0.525641		343.836	0.539474			41	899.366	0.577465		853.103	0.594203			41	675.027	0.569444		715.072	0.554054			41	845.786	0.569444		782.106	0.554054			41	738.33	0.66129		574.882	0.577465			41	636.388	0.577465		617.265	0.546667			41	407.766
42	331.842	0.538462		362.447	0.552632			42	904.729	0.591549		855.27	0.608696			42	686.52	0.583333		752.347	0.567568			42	853.291	0.583333		782.367	0.567568			42	746.785	0.677419		601.538	0.591549			42	637.086	0.591549		624.031	0.56			42	420.872
43	342.517	0.551282		367.364	0.565789			43	907.373	0.605634		871.899	0.623188			43	687.415	0.597222		769.649	0.581081			43	874.129	0.597222		783.507	0.581081			43	786.029	0.693548		618.156	0.605634			43	652.888	0.605634		633.12	0.573333			43	421.099
44	344.491	0.564103		373.067	0.578947			44	938.983	0.619718		899.366	0.637681			44	716.806	0.611111		780.581	0.594595			44	885.067	0.611111		805.912	0.594595			44	787.09	0.709677		620.768	0.619718			44	663.576	0.619718		633.529	0.586667			44	423.973
45	356.582	0.576923		373.359	0.592105			45	939.683	0.633803		907.373	0.652174			45	732.442	0.625		780.636	0.608108			45	899.817	0.625		820.602	0.608108			45	835.946	0.725806		621.964	0.633803			45	672.93	0.633803		638.058	0.6			45	431.147
46	361.128	0.589744		374.924	0.605263			46	946.501	0.647887		938.983	0.666667			46	753.38	0.638889		787.64	0.621622			46	914.971	0.638889		826.007	0.621622			46	845.65	0.741935		645.603	0.647887			46	675.813	0.647887		642.953	0.613333			46	441.611
47	371.72	0.602564		380.508	0.618421			47	977.731	0.661972		939.683	0.681159			47	772.291	0.652778		789.54	0.635135			47	916.065	0.652778		826.118	0.635135			47	866.044	0.758065		668.661	0.661972			47	696.157	0.661972		645.966	0.626667			47	442.063
48	372.297	0.615385		386.178	0.631579			48	990.907	0.676056		977.731	0.695652			48	777.037	0.666667		791.021	0.648649			48	925.133	0.666667		833.57	0.648649			48	888.096	0.774194		687.422	0.676056			48	721.789	0.676056		649.583	0.64			48	454.061
49	377.626	0.628205		388.826	0.644737			49	993.253	0.690141		990.907	0.710145			49	782.162	0.680556		808.564	0.662162			49	943.948	0.680556		901.103	0.662162			49	896.205	0.790323		696.629	0.690141			49	727.643	0.690141		654.793	0.653333			49	458.069
50	391.795	0.641026		395.944	0.657895			50	1012.79	0.704225		993.253	0.724638			50	786.125	0.694444		821.102	0.675676			50	968.465	0.694444		927.801	0.675676			50	940.154	0.806452		698.946	0.704225			50	745.32	0.704225		683.116	0.666667			50	469.344
51	395.337	0.653846		398.89	0.671053			51	1034.94	0.71831		1008.25	0.73913			51	793.787	0.708333		855.54	0.689189			51	992.907	0.708333		943.933	0.689189			51	941.013	0.822581		703.108	0.71831			51	758.692	0.71831		687.541	0.68			51	474.456
52	406.916	0.666667		401.427	0.684211			52	1083.33	0.732394		1012.79	0.753623			52	796.988	0.722222		868.704	0.702703			52	1013.31	0.722222		981.453	0.702703			52	963.948	0.83871		761.116	0.732394			52	777.61	0.732394		688.88	0.693333			52	529.838
53	411.58	0.679487		402.357	0.697368			53	1114.55	0.746479		1082.88	0.768116			53	807.674	0.736111		898.432	0.716216			53	1028.62	0.736111		1063.76	0.716216			53	978.275	0.854839		762.179	0.746479			53	783.603	0.746479		694.481	0.706667			53	540.775
54	413.62	0.692308		405.445	0.710526			54	1128.47	0.760563		1083.33	0.782609			54	818.481	0.75		899.401	0.72973			54	1031.95	0.75		1067.7	0.72973			54	987.229	0.870968		776.453	0.760563			54	802.418	0.760563		711.302	0.72			54	543.785
55	419.162	0.705128		405.612	0.723684			55	1130.13	0.774648		1114.55	0.797101			55	852.777	0.763889		917.223	0.743243			55	1053.01	0.763889		1071.91	0.743243			55	1046.38	0.887097		800.289	0.774648			55	852.182	0.774648		729.42	0.733333			55	551.231
56	423.246	0.717949		409.027	0.736842			56	1150.78	0.788732		1123.28	0.811594			56	903.752	0.777778		919.881	0.756757			56	1058.06	0.777778		1091.7	0.756757			56	1051.02	0.903226		843.596	0.788732			56	871.261	0.788732		780.942	0.746667			56	563.421
57	427.611	0.730769		420.522	0.75			57	1162.12	0.802817		1128.47	0.826087			57	915.402	0.791667		934.836	0.77027			57	1071.67	0.791667		1128.06	0.77027			57	1087.17	0.919355		860.757	0.802817			57	910.621	0.802817		781.398	0.76			57	586.473
58	438.933	0.74359		428.678	0.763158			58	1183.8	0.816901		1130.13	0.84058			58	918.96	0.805556		941.881	0.783784			58	1124.84	0.805556		1158.77	0.783784			58	1119.25	0.935484		865.266	0.816901			58	942.323	0.816901		804.57	0.773333			58	602.867
59	452.611	0.75641		431.838	0.776316			59	1236.74	0.830986		1150.78	0.855072			59	940.953	0.819444		949.202	0.797297			59	1146.73	0.819444		1167.57	0.797297			59	1130.24	0.951613		867.444	0.830986			59	949.604	0.830986		830.443	0.786667			59	616.352
60	460.235	0.769231		438.98	0.789474			60	1277.14	0.84507		1169.12	0.869565			60	972.954	0.833333		951.382	0.810811			60	1147.87	0.833333		1168.49	0.810811			60	1262.48	0.967742		900.681	0.84507			60	1014.96	0.84507		841.255	0.8			60	619.827
61	486.659	0.782051		441.575	0.802632			61	1322.99	0.859155		1173.31	0.884058			61	1000.02	0.847222		977.324	0.824324			61	1148.37	0.847222		1183.65	0.824324			61	1304.7	0.983871		901.428	0.859155			61	1021.54	0.859155		844.334	0.813333			61	621.778
62	488.785	0.794872		452.917	0.815789			62	1327.17	0.873239		1183.8	0.898551			62	1006.13	0.861111		1045.61	0.837838			62	1160.01	0.861111		1252.99	0.837838			62	1617.02	1		905.861	0.873239			62	1026.07	0.873239		856.131	0.826667			62	625.386
63	510.915	0.807692		495.649	0.828947			63	1330.02	0.887324		1196.83	0.913043			63	1007.84	0.875		1173.1	0.851351			63	1172.17	0.875		1347.48	0.851351			63				946.881	0.887324			63	1054.34	0.887324		869.771	0.84			63	650.724
64	512.703	0.820513		507.468	0.842105			64	1350.69	0.901408		1209.36	0.927536			64	1105.06	0.888889		1306.62	0.864865			64	1216.75	0.888889		1373.38	0.864865			64				962.483	0.901408			64	1084.89	0.901408		872.541	0.853333			64	652.881
65	550.924	0.833333		519.115	0.855263			65	1363.23	0.915493		1224.12	0.942029			65	1161.46	0.902778		1309.58	0.878378			65	1275.85	0.902778		1382.83	0.878378			65				991.31	0.915493			65	1113.54	0.915493		942.722	0.866667			65	653.048
66	557.256	0.846154		526.567	0.868421			66	1377.98	0.929577		1330.02	0.956522			66	1196.18	0.916667		1378.18	0.891892			66	1336.53	0.916667		1490.14	0.891892			66				997.895	0.929577			66	1118.97	0.929577		968.074	0.88			66	656.793
67	565.685	0.858974		527.796	0.881579			67	1699.28	0.943662		1545.41	0.971014			67	1325.69	0.930556		1609.54	0.905405			67	1357.43	0.930556		1547.81	0.905405			67				1005.88	0.943662			67	1181.57	0.943662		975.983	0.893333			67	670.636
68	574.205	0.871795		550.625	0.894737			68	1725.85	0.957746		1571.98	0.985507			68	1431.58	0.944444		1657.67	0.918919			68	1378.6	0.944444		1560.89	0.918919			68				1159.76	0.957746			68	1268.72	0.957746		1049.87	0.906667			68	672.096
69	599.734	0.884615		552.585	0.907895			69	1750.98	0.971831		1597.12	1			69	1432.19	0.958333		1732.64	0.932432			69	1606.32	0.958333		1697.4	0.932432			69				1311.21	0.971831			69	1305.79	0.971831		1126.12	0.92			69	681.509
70	605.917	0.897436		562.761	0.921053			70	1768.3	0.985915		1768.3				70	1542.52	0.972222		1838.15	0.945946			70	1794.81	0.972222		2098.27	0.945946			70				1633.29	0.985915			70	1322.82	0.985915		1209.85	0.933333			70	697.614
71	618.799	0.910256		586.718	0.934211			71	2232.75	1		2078.88				71	1578.63	0.986111		1875.93	0.959459			71	1940.94	0.986111		2193.17	0.959459			71				1698.52	1			71	1355.84	1		1247.21	0.946667			71	701.489
72	707.371	0.923077		665.596	0.947368											72	1712.63	1		1989.14	0.972973			72	2003.3	1		2205.84	0.972973											72				1320.37	0.96			72	722.516
73	721.441	0.935897		670.707	0.960526											73				2029.52	0.986486			73				2304.69	0.986486											73				1419.34	0.973333			73	743.667
74	742.102	0.948718		722.718	0.973684											74				2121.92	1			74				2749.11	1											74				1523.69	0.986667			74	769.561
75	752.249	0.961538		735.41	0.986842																																			75				1602.14	1			75	897.483
76	814.956	0.974359		1099.51	1																																											76	971.404
77	875.637	0.987179																																														77	997.669
78	1385.04	1
[truncated: 3 more columns]

## Sheet: WT Cx26 Combined
	NAC-reduced	Prob		BSO-oxidized	Prob
1	10.268	0.00198807		30.85	0.00194175
2	19.023	0.00397614		52.851	0.0038835
3	24.163	0.00596421		58.056	0.00582524
4	43.589	0.00795229		58.358	0.00776699
5	63.584	0.00994036		76.216	0.00970874
6	65.535	0.0119284		76.486	0.0116505
7	82.385	0.0139165		84.571	0.0135922
8	89.544	0.0159046		92.895	0.015534
9	94.365	0.0178926		94.976	0.0174757
10	96.416	0.0198807		99.8	0.0194175
11	102.174	0.0218688		101.561	0.0213592
12	103.541	0.0238569		105.549	0.023301
13	118.576	0.0258449		125.046	0.0252427
14	128.692	0.027833		127.515	0.0271845
15	130.033	0.0298211		137.436	0.0291262
16	133.416	0.0318091		140.798	0.031068
17	137.802	0.0337972		144.656	0.0330097
18	141.535	0.0357853		149.763	0.0349515
19	142.472	0.0377734		151.953	0.0368932
20	143.948	0.0397614		157.321	0.038835
21	146.877	0.0417495		160.755	0.0407767
22	148.903	0.0437376		169.071	0.0427184
23	157.341	0.0457256		169.796	0.0446602
24	160.572	0.0477137		169.987	0.0466019
25	161.436	0.0497018		171.483	0.0485437
26	162.921	0.0516899		173.903	0.0504854
27	163.329	0.0536779		176.087	0.0524272
28	163.942	0.055666		177.018	0.0543689
29	164.062	0.0576541		178.827	0.0563107
30	165.345	0.0596421		179.699	0.0582524
31	167.258	0.0616302		187.53	0.0601942
32	172.938	0.0636183		192.017	0.0621359
33	174.423	0.0656064		198.08	0.0640777
34	176.087	0.0675944		198.491	0.0660194
35	182.798	0.0695825		201.858	0.0679612
36	185.427	0.0715706		202.108	0.0699029
37	188.513	0.0735586		202.851	0.0718447
38	190.233	0.0755467		203.005	0.0737864
39	192.312	0.0775348		205.54	0.0757282
40	193.786	0.0795229		206.851	0.0776699
41	193.808	0.0815109		209.039	0.0796117
42	201.822	0.083499		209.262	0.0815534
43	208.82	0.0854871		216.436	0.0834951
44	211.953	0.0874751		219.103	0.0854369
45	214.715	0.0894632		222.078	0.0873786
46	216.857	0.0914513		223.9	0.0893204
47	221.466	0.0934394		224.474	0.0912621
48	222.522	0.0954274		228.086	0.0932039
49	222.837	0.0974155		236.454	0.0951456
50	223.361	0.0994036		237.83	0.0970874
51	223.459	0.101392		238.746	0.0990291
52	225.229	0.10338		240.374	0.100971
53	225.918	0.105368		241.072	0.102913
54	233.703	0.107356		241.161	0.104854
55	233.711	0.109344		244.603	0.106796
56	236.812	0.111332		246.531	0.108738
57	237.862	0.11332		247.353	0.11068
58	237.987	0.115308		249.235	0.112621
59	241.568	0.117296		257.775	0.114563
60	244.958	0.119284		259.054	0.116505
61	245.466	0.121272		266.167	0.118447
62	246.644	0.12326		268.19	0.120388
63	247.414	0.125249		268.345	0.12233
64	251.213	0.127237		268.537	0.124272
65	251.423	0.129225		269.027	0.126214
66	257.362	0.131213		272.015	0.128155
67	258.331	0.133201		273.367	0.130097
68	259.375	0.135189		279.505	0.132039
69	261.173	0.137177		280.391	0.133981
70	262.195	0.139165		280.751	0.135922
71	265.777	0.141153		281.525	0.137864
72	267.208	0.143141		282.497	0.139806
73	268.096	0.145129		282.529	0.141748
74	269.039	0.147117		283.007	0.143689
75	269.207	0.149105		284.033	0.145631
76	269.287	0.151093		286.972	0.147573
77	269.62	0.153082		287.16	0.149515
78	273.214	0.15507		287.994	0.151456
79	279.309	0.157058		289.936	0.153398
80	279.609	0.159046		290.058	0.15534
81	279.907	0.161034		291.099	0.157282
82	281.615	0.163022		291.308	0.159223
83	281.894	0.16501		292.546	0.161165
84	282.231	0.166998		293.691	0.163107
85	282.943	0.168986		294.414	0.165049
86	284.11	0.170974		295.467	0.16699
87	284.615	0.172962		296.566	0.168932
88	285.926	0.17495		298.124	0.170874
89	286.972	0.176938		302.075	0.172816
90	287.133	0.178926		308.71	0.174757
91	291.218	0.180915		309.861	0.176699
92	291.487	0.182903		310.662	0.178641
93	292.545	0.184891		311.186	0.180583
94	293.155	0.186879		311.933	0.182524
95	294.596	0.188867		316.921	0.184466
96	295.428	0.190855		318.144	0.186408
97	295.442	0.192843		318.764	0.18835
98	295.529	0.194831		319.472	0.190291
99	296.519	0.196819		327.861	0.192233
100	301.392	0.198807		328.073	0.194175
101	307.802	0.200795		329.098	0.196117
102	307.836	0.202783		329.95	0.198058
103	309.591	0.204771		330.105	0.2
104	310.824	0.206759		330.71	0.201942
105	313.906	0.208748		332.987	0.203883
106	315.756	0.210736		333.176	0.205825
107	316.062	0.212724		335.599	0.207767
108	327.104	0.214712		336.232	0.209709
109	328.665	0.2167		336.766	0.21165
110	328.955	0.218688		338.601	0.213592
111	329.433	0.220676		340.969	0.215534
112	329.666	0.222664		341.585	0.217476
113	330.71	0.224652		342.169	0.219417
114	331.791	0.22664		342.33	0.221359
115	331.842	0.228628		342.781	0.223301
116	333.232	0.230616		343.836	0.225243
117	333.845	0.232604		346.923	0.227184
118	335.297	0.234592		348.843	0.229126
119	340.485	0.236581		349.981	0.231068
120	342.517	0.238569		354.665	0.23301
121	344.491	0.240557		357.568	0.234951
122	347.889	0.242545		358.359	0.236893
123	350.921	0.244533		361.113	0.238835
124	356.408	0.246521		362.276	0.240777
125	356.582	0.248509		362.447	0.242718
126	356.862	0.250497		365.607	0.24466
127	357.185	0.252485		367.364	0.246602
128	359.391	0.254473		370.114	0.248544
129	361.128	0.256461		370.444	0.250485
130	362.506	0.258449		373.067	0.252427
131	362.801	0.260437		373.359	0.254369
132	365.169	0.262425		374.924	0.256311
133	367.462	0.264414		376.362	0.258252
134	369.087	0.266402		377.356	0.260194
135	369.279	0.26839		379.067	0.262136
136	369.368	0.270378		379.481	0.264078
137	370.06	0.272366		379.685	0.266019
138	371.624	0.274354		380.176	0.267961
139	371.72	0.276342		380.508	0.269903
140	372.297	0.27833		385.441	0.271845
141	372.571	0.280318		386.178	0.273786
142	374.008	0.282306		388.826	0.275728
143	375.425	0.284294		390.711	0.27767
144	376.665	0.286282		392.325	0.279612
145	377.626	0.28827		395.944	0.281553
146	382.872	0.290258		396.213	0.283495
147	388.606	0.292247		396.91	0.285437
148	390.711	0.294235		398.765	0.287379
149	391.418	0.296223		398.89	0.28932
150	391.795	0.298211		399.776	0.291262
151	393.746	0.300199		400.951	0.293204
152	395.337	0.302187		401.427	0.295146
153	396.212	0.304175		402.357	0.297087
154	396.684	0.306163		402.972	0.299029
155	402.205	0.308151		403.36	0.300971
156	402.254	0.310139		405.445	0.302913
157	403.169	0.312127		405.612	0.304854
158	405.228	0.314115		407.931	0.306796
159	406.916	0.316103		409.027	0.308738
160	407.766	0.318091		410.224	0.31068
161	411.58	0.32008		411.166	0.312621
162	412.637	0.322068		413.786	0.314563
163	413.62	0.324056		414.209	0.316505
164	415.963	0.326044		414.373	0.318447
165	416.414	0.328032		415.862	0.320388
166	417.509	0.33002		415.963	0.32233
167	417.62	0.332008		420.522	0.324272
168	419.162	0.333996		421.518	0.326214
169	419.462	0.335984		426.492	0.328155
170	420.142	0.337972		428.227	0.330097
171	420.872	0.33996		428.633	0.332039
172	421.099	0.341948		428.637	0.333981
173	422.179	0.343936		428.678	0.335922
174	423.246	0.345924		430.305	0.337864
175	423.315	0.347913		431.838	0.339806
176	423.973	0.349901		432.727	0.341748
177	427.611	0.351889		433.546	0.343689
178	428.303	0.353877		436.269	0.345631
179	429.858	0.355865		436.498	0.347573
180	431.147	0.357853		438.98	0.349515
181	433.161	0.359841		439.565	0.351456
182	435.51	0.361829		439.802	0.353398
183	437.805	0.363817		441.575	0.35534
184	438.933	0.365805		442.755	0.357282
185	441.611	0.367793		443.244	0.359223
186	441.687	0.369781		443.364	0.361165
187	442.063	0.371769		443.551	0.363107
188	445.882	0.373757		443.592	0.365049
189	448.099	0.375746		444.698	0.36699
190	452.611	0.377734		446.124	0.368932
191	454.061	0.379722		449.857	0.370874
192	454.535	0.38171		450.06	0.372816
193	454.952	0.383698		452.702	0.374757
194	456.295	0.385686		452.917	0.376699
195	458.069	0.387674		453.01	0.378641
196	460.235	0.389662		454.253	0.380583
197	461.373	0.39165		454.649	0.382524
198	461.868	0.393638		454.892	0.384466
199	463.399	0.395626		458.88	0.386408
200	469.344	0.397614		459.243	0.38835
201	472.294	0.399602		460.317	0.390291
202	474.372	0.40159		461.173	0.392233
203	474.456	0.403579		461.809	0.394175
204	481.961	0.405567		462.653	0.396117
205	485.748	0.407555		462.661	0.398058
206	486.139	0.409543		462.811	0.4
207	486.659	0.411531		462.986	0.401942
208	488.785	0.413519		464.09	0.403883
209	490.929	0.415507		464.319	0.405825
210	495.958	0.417495		468.472	0.407767
211	496.965	0.419483		469.928	0.409709
212	497.979	0.421471		472.41	0.41165
213	499.1	0.423459		472.472	0.413592
214	500.771	0.425447		473.711	0.415534
215	502.782	0.427435		473.767	0.417476
216	504.868	0.429423		473.828	0.419417
217	510.915	0.431412		475.312	0.421359
218	510.918	0.4334		475.511	0.423301
219	512.177	0.435388		476.771	0.425243
220	512.703	0.437376		481.172	0.427184
221	512.962	0.439364		483.758	0.429126
222	515.735	0.441352		484.066	0.431068
223	517.086	0.44334		484.472	0.43301
224	518.022	0.445328		486.026	0.434951
225	519.531	0.447316		486.589	0.436893
226	520.059	0.449304		486.878	0.438835
227	524.642	0.451292		487.359	0.440777
228	524.867	0.45328		491.558	0.442718
229	528.045	0.455268		493.544	0.44466
230	529.838	0.457256		495.649	0.446602
231	531.003	0.459245		499.22	0.448544
232	531.735	0.461233		500.463	0.450485
233	535.65	0.463221		500.771	0.452427
234	535.684	0.465209		501.268	0.454369
235	537.174	0.467197		504.569	0.456311
236	539.469	0.469185		507.468	0.458252
237	540.775	0.471173		507.686	0.460194
238	543.785	0.473161		508.506	0.462136
239	547.427	0.475149		508.882	0.464078
240	548.791	0.477137		509.468	0.466019
241	549.553	0.479125		510.918	0.467961
242	550.924	0.481113		511.871	0.469903
243	550.965	0.483101		512.078	0.471845
244	551.231	0.485089		513.577	0.473786
245	557.256	0.487078		514.39	0.475728
246	559.1	0.489066		519.115	0.47767
247	559.879	0.491054		519.531	0.479612
248	560.943	0.493042		521.502	0.481553
249	563.421	0.49503		526.567	0.483495
250	563.851	0.497018		527.796	0.485437
251	564.959	0.499006		528.97	0.487379
252	565.383	0.500994		531.003	0.48932
253	565.685	0.502982		531.131	0.491262
254	570.187	0.50497		535.684	0.493204
255	570.848	0.506958		536.743	0.495146
256	571.666	0.508946		541.462	0.497087
257	574.205	0.510934		543.086	0.499029
258	576.169	0.512922		544.776	0.500971
259	578.361	0.514911		545.198	0.502913
260	578.522	0.516899		545.307	0.504854
261	578.981	0.518887		545.972	0.506796
262	579.149	0.520875		547.101	0.508738
263	584.871	0.522863		547.427	0.51068
264	585.672	0.524851		550.625	0.512621
265	586.473	0.526839		552.585	0.514563
266	590.731	0.528827		552.777	0.516505
267	592.069	0.530815		552.941	0.518447
268	598.164	0.532803		557.992	0.520388
269	599.734	0.534791		560.101	0.52233
270	600.494	0.536779		562.761	0.524272
271	600.541	0.538767		563.255	0.526214
272	602.867	0.540755		564.073	0.528155
273	605.586	0.542744		564.539	0.530097
274	605.917	0.544732		566.552	0.532039
275	606.696	0.54672		570.187	0.533981
276	607.761	0.548708		570.848	0.535922
277	607.997	0.550696		571.666	0.537864
278	608.398	0.552684		572.876	0.539806
279	610.112	0.554672		574.248	0.541748
280	612.026	0.55666		574.882	0.543689
281	613.739	0.558648		576.169	0.545631
282	614.806	0.560636		583.066	0.547573
283	616.352	0.562624		586.718	0.549515
284	618.799	0.564612		587.079	0.551456
285	619.827	0.5666		590.589	0.553398
286	620.193	0.568588		592.069	0.55534
287	621.778	0.570577		592.746	0.557282
288	625.386	0.572565		594.236	0.559223
289	627.109	0.574553		594.708	0.561165
290	627.978	0.576541		595.974	0.563107
291	628.601	0.578529		598.014	0.565049
292	632.995	0.580517		598.557	0.56699
293	636.388	0.582505		600.539	0.568932
294	637.086	0.584493		600.701	0.570874
295	644.377	0.586481		600.829	0.572816
296	645.21	0.588469		601.538	0.574757
297	648.617	0.590457		602.213	0.576699
298	650.724	0.592445		607.761	0.578641
299	652.881	0.594433		610.615	0.580583
300	652.888	0.596421		611.719	0.582524
301	652.983	0.59841		611.795	0.584466
302	653.048	0.600398		615.11	0.586408
303	654.028	0.602386		616.025	0.58835
304	656.793	0.604374		617.265	0.590291
305	656.804	0.606362		618.156	0.592233
306	658.873	0.60835		620.768	0.594175
307	663.576	0.610338		621.964	0.596117
308	664.223	0.612326		622.979	0.598058
309	667.37	0.614314		624.031	0.6
310	670.636	0.616302		624.868	0.601942
311	672.096	0.61829		625.558	0.603883
312	672.93	0.620278		626.896	0.605825
313	675.027	0.622266		627.978	0.607767
314	675.813	0.624254		633.12	0.609709
315	676.141	0.626243		633.529	0.61165
316	681.509	0.628231		636.644	0.613592
317	683.035	0.630219		638.058	0.615534
318	685.051	0.632207		642.953	0.617476
319	686.52	0.634195		645.21	0.619417
320	687.415	0.636183		645.603	0.621359
321	695.222	0.638171		645.966	0.623301
322	696.157	0.640159		648.617	0.625243
323	697.384	0.642147		649.583	0.627184
324	697.614	0.644135		652.393	0.629126
325	700.598	0.646123		654.793	0.631068
326	701.489	0.648111		656.804	0.63301
327	707.371	0.650099		658.089	0.634951
328	709.635	0.652087		660.969	0.636893
329	716.806	0.654076		665.596	0.638835
330	720.535	0.656064		667.37	0.640777
331	721.441	0.658052		668.661	0.642718
332	721.789	0.66004		670.707	0.64466
333	722.516	0.662028		672.266	0.646602
334	726.929	0.664016		673.539	0.648544
335	727.643	0.666004		675.522	0.650485
336	732.442	0.667992		683.116	0.652427
337	732.972	0.66998		685.051	0.654369
338	737.96	0.671968		686.83	0.656311
339	738.33	0.673956		687.422	0.658252
340	738.688	0.675944		687.541	0.660194
341	742.102	0.677932		688.88	0.662136
342	743.667	0.67992		690.966	0.664078
343	744.613	0.681909		693.946	0.666019
344	744.836	0.683897		693.968	0.667961
345	745.32	0.685885		694.481	0.669903
346	746.785	0.687873		695.222	0.671845
347	750.859	0.689861		696.629	0.673786
348	752.249	0.691849		698.569	0.675728
349	753.38	0.693837		698.946	0.67767
350	756.159	0.695825		699.374	0.679612
351	756.863	0.697813		701.88	0.681553
352	758.692	0.699801		703.108	0.683495
353	759.92	0.701789		711.302	0.685437
354	761.748	0.703777		713.407	0.687379
355	767.175	0.705765		715.072	0.68932
356	769.561	0.707753		715.244	0.691262
357	772.291	0.709742		722.718	0.693204
358	774.323	0.71173		723.393	0.695146
359	777.037	0.713718		729.42	0.697087
360	777.61	0.715706		731.619	0.699029
361	782.162	0.717694		735.41	0.700971
362	783.603	0.719682		741.46	0.702913
363	784.495	0.72167		744.836	0.704854
364	786.029	0.723658		750.859	0.706796
365	786.125	0.725646		752.347	0.708738
366	787.09	0.727634		756.159	0.71068
367	793.787	0.729622		759.92	0.712621
368	796.988	0.73161		761.116	0.714563
369	799.224	0.733598		761.748	0.716505
370	802.418	0.735586		762.179	0.718447
371	807.674	0.737575		763.686	0.720388
372	811.947	0.739563		764.984	0.72233
373	814.956	0.741551		767.175	0.724272
374	818.481	0.743539		769.649	0.726214
375	819.991	0.745527		773.83	0.728155
376	825.534	0.747515		776.453	0.730097
377	835.946	0.749503		780.581	0.732039
378	841.504	0.751491		780.636	0.733981
379	842.066	0.753479		780.942	0.735922
380	845.65	0.755467		781.398	0.737864
381	845.786	0.757455		782.106	0.739806
382	852.182	0.759443		782.367	0.741748
383	852.777	0.761431		783.507	0.743689
384	852.999	0.763419		784.495	0.745631
385	853.103	0.765408		787.64	0.747573
386	853.291	0.767396		789.54	0.749515
387	855.27	0.769384		791.021	0.751456
388	866.044	0.771372		800.289	0.753398
389	871.261	0.77336		804.57	0.75534
390	871.899	0.775348		805.912	0.757282
391	874.129	0.777336		808.564	0.759223
392	875.637	0.779324		811.947	0.761165
393	885.067	0.781312		820.602	0.763107
394	888.096	0.7833		821.102	0.765049
395	896.205	0.785288		826.007	0.76699
396	897.483	0.787276		826.118	0.768932
397	899.366	0.789264		830.443	0.770874
398	899.817	0.791252		833.57	0.772816
399	903.752	0.793241		841.255	0.774757
400	904.729	0.795229		841.504	0.776699
401	907.373	0.797217		843.596	0.778641
402	910.621	0.799205		844.334	0.780583
403	914.971	0.801193		852.999	0.782524
404	915.402	0.803181		853.103	0.784466
405	916.065	0.805169		855.27	0.786408
406	918.96	0.807157		855.54	0.78835
407	925.133	0.809145		856.131	0.790291
408	938.983	0.811133		860.757	0.792233
409	939.683	0.813121		865.266	0.794175
410	940.154	0.815109		867.444	0.796117
411	940.953	0.817097		868.704	0.798058
412	941.013	0.819085		869.771	0.8
413	942.323	0.821074		871.899	0.801942
414	943.948	0.823062		872.541	0.803883
415	946.501	0.82505		884.291	0.805825
416	949.604	0.827038		898.432	0.807767
417	963.948	0.829026		899.366	0.809709
418	968.465	0.831014		899.401	0.81165
419	971.404	0.833002		900.681	0.813592
420	972.954	0.83499		901.103	0.815534
421	977.731	0.836978		901.428	0.817476
422	978.275	0.838966		905.861	0.819417
423	987.229	0.840954		907.373	0.821359
424	990.907	0.842942		917.223	0.823301
425	992.907	0.84493		919.881	0.825243
426	993.253	0.846918		927.801	0.827184
427	997.669	0.848907		934.836	0.829126
428	1000.02	0.850895		938.983	0.831068
429	1006.13	0.852883		939.683	0.83301
430	1007.84	0.854871		941.881	0.834951
431	1012.79	0.856859		942.722	0.836893
432	1013.31	0.858847		943.933	0.838835
433	1014.96	0.860835		946.881	0.840777
434	1021.54	0.862823		949.202	0.842718
435	1026.07	0.864811		951.382	0.84466
436	1028.62	0.866799		962.483	0.846602
437	1031.95	0.868787		968.074	0.848544
438	1034.94	0.870775		975.983	0.850485
439	1046.38	0.872763		977.324	0.852427
440	1051.02	0.874751		977.731	0.854369
441	1053.01	0.87674		981.453	0.856311
442	1054.34	0.878728		990.907	0.858252
443	1058.06	0.880716		991.31	0.860194
444	1071.67	0.882704		993.253	0.862136
445	1083.33	0.884692		997.895	0.864078
446	1084.89	0.88668		1005.88	0.866019
447	1087.17	0.888668		1008.25	0.867961
448	1105.06	0.890656		1012.79	0.869903
449	1113.54	0.892644		1045.61	0.871845
450	1114.55	0.894632		1049.87	0.873786
451	1118.97	0.89662		1063.76	0.875728
452	1119.25	0.898608		1067.7	0.87767
453	1124.84	0.900596		1071.91	0.879612
454	1128.47	0.902584		1082.88	0.881553
455	1130.13	0.904573		1083.33	0.883495
456	1130.24	0.906561		1091.7	0.885437
457	1146.73	0.908549		1099.51	0.887379
458	1147.87	0.910537		1114.55	0.88932
459	1148.37	0.912525		1123.28	0.891262
460	1150.78	0.914513		1126.12	0.893204
461	1160.01	0.916501		1128.06	0.895146
462	1161.46	0.918489		1128.47	0.897087
463	1162.12	0.920477		1130.13	0.899029
464	1172.17	0.922465		1150.78	0.900971
465	1181.57	0.924453		1158.77	0.902913
466	1183.8	0.926441		1159.76	0.904854
467	1196.18	0.928429		1167.57	0.906796
468	1216.75	0.930417		1168.49	0.908738
469	1236.74	0.932406		1169.12	0.91068
470	1262.48	0.934394		1173.1	0.912621
471	1268.72	0.936382		1173.31	0.914563
472	1275.85	0.93837		1183.65	0.916505
473	1277.14	0.940358		1183.8	0.918447
474	1304.7	0.942346		1196.83	0.920388
475	1305.79	0.944334		1209.36	0.92233
476	1322.82	0.946322		1209.85	0.924272
477	1322.99	0.94831		1224.12	0.926214
478	1325.69	0.950298		1247.21	0.928155
479	1327.17	0.952286		1252.99	0.930097
480	1330.02	0.954274		1306.62	0.932039
481	1336.53	0.956262		1309.58	0.933981
482	1350.69	0.95825		1311.21	0.935922
483	1355.84	0.960239		1320.37	0.937864
484	1357.43	0.962227		1330.02	0.939806
485	1363.23	0.964215		1347.48	0.941748
486	1377.98	0.966203		1373.38	0.943689
487	1378.6	0.968191		1378.18	0.945631
488	1385.04	0.970179		1382.83	0.947573
489	1431.58	0.972167		1419.34	0.949515
490	1432.19	0.974155		1490.14	0.951456
491	1542.52	0.976143		1523.69	0.953398
492	1578.63	0.978131		1545.41	0.95534
493	1606.32	0.980119		1547.81	0.957282
494	1617.02	0.982107		1560.89	0.959223
495	1699.28	0.984095		1571.98	0.961165
496	1712.63	0.986083		1597.12	0.963107
497	1725.85	0.988072		1602.14	0.965049
498	1750.98	0.99006		1609.54	0.96699
499	1768.3	0.992048		1633.29	0.968932
500	1794.81	0.994036		1657.67	0.970874
501	1940.94	0.996024		1697.4	0.972816
502	2003.3	0.998012		1698.52	0.974757
503	2232.75	1		1732.64	0.976699
504				1768.3	0.978641
505				1838.15	0.980583
506				1875.93	0.982524
507				1989.14	0.984466
508				2029.52	0.986408
509				2078.88	0.98835
510				2098.27	0.990291
511				2121.92	0.992233
512				2193.17	0.994175
513				2205.84	0.996117
514				2304.69	0.998058
515				2749.11	1
