# Supplementary material for: Rational design of new NO and redox sensitivity into connexin26 hemichannels
Source: Open Biol. 2015 Feb 11;5(2):140208. doi: 10.1098/rsob.140208 (PMC4345282; doi:10.1098/rsob.140208)
Supplement: Data for Figures 3-7 [file rsob140208supp1.zip › Figure 7 data.xlsx]

## Sheet: Cx26K125CR104C BSO-NAC
			pA
													Peak
		file	control	BSO	NAC peak	recovery	endog redox			diff BSO	nS		diff NAC	nS		endog	nS
		081013_004	7.3	12.7	20.5	9.3	17.1			5.4	0.54		11.2	1.12		7.8	0.78
		081013_007	15.1	21	26.4	9.3	11.2			5.9	0.59		14.2	1.42		1.9	0.19
		081013_008	7.3	8.8	18.6	8.3	10.7			1.5	0.15		10.8	1.08		2.4	0.24
		1010113_000	8.8	24	36	14	23			15.2	1.52		24.6	2.46		9	0.9
		101013_005	5.4	15.6	59	26	40			10.2	1.02		43.3	4.33		14	1.4
		101013_006	6.8	13.7	51.3	16	22			6.9	0.69		39.9	3.99		6	0.6
										mean	0.751667			2.4			0.685
										SEM	0.191406			0.594357			0.184097

## Sheet: Cx26K125CR104C NAC
			pA
											Peak				Time const		endog redox	nS
		file	control	NAC peak		recovery		diff BSO	nS		diff NAC	nS
		081013_004	7.3	20.5		9.3		5.4	0.54		12.2	1.22			53		7.8	0.78
		081013_007	15.1	26.4		9.3		5.9	0.59		14.2	1.42			109		1.9	0.19
		081013_008	7.3	18.6		8.3		1.5	0.15		10.8	1.08			85		2.4	0.24
		1010113_000	8.8	36		14		15.2	1.52		24.6	2.46			148		9	0.9
		101013_005	5.4	59		26		10.2	1.02		43.3	4.33			188		14	1.4
		101013_006	6.8	51.3		16		6.9	0.69		39.9	3.99			36		6	0.6
								mean	0.751667		mean	2.41667			103.167			0.685
								SEM	0.191406		stdev	1.43876			57.6174			0.450943
											n	6			6			6
											sem	0.587371			23.5222			0.184097
												Redox vs WT
												T test
				WT	BSO Redox	Max Redox	Endog Redox					P	7.49203e-05
			mean	0.0384615	0.751667	2.41667	0.685
			SEM	0.166906	0.191406	0.587371	0.184097

## Sheet: Control WTCx26
		file	before	max	recovery		diff	nS
		151013_000	53	40	32		-2.5	-0.25
		151013_002	22	21	14		3	0.3
		151013_003	19	25	19		6	0.6
		151013_004	24	28	27		2.5	0.25
		151013_005	57	28	22		-11.5	-1.15
		151013_006	55	57	56		1.5	0.15
		151013_007	70	40	21		-5.5	-0.55
		151013_009	4	4	3		0.5	0.05
		101013_003	31	26	31		-5	-0.5
		101013_002	61	49	32		2.5	0.25
		171013_005	15	45	48		13.5	1.35
		171013_006	51	36	22		-0.5	-0.05
		171013_101	26	25	23		0.5	0.05
							mean	0.0384615
							stdev	0.601787
							n	13
							sem	0.166906
							T test
							P=	7.49203e-05

## Sheet: Cx26 K125C
		pA
	file	control	No2	wash		diff	nS		tau (s)
	200314 K125C_002	20	39	29		14.5	1.45		54
	100314 K125C_008	6	33	13		23.5	2.35		55
	201213 K125C_007	11	21	13		9	0.9		146
	201213 K125C_009	19	30	21		10	1		37
	201213 K125C_010	7	14	9		6	0.6		188
	201213 K125C_011	57	64	37		17	1.7		41
	201213 K125C_012	23	29	21		7	0.7		98
	210114 K125C_005	14	24	13		10.5	1.05		164
	270314 K125C_003	22	31	23		8.5	0.85		98
						mean	1.17778		97.8889
						sem	0.186918		18.8248
						n	#NAME?		#NAME?
						n	9		9

## Sheet: WT Cx26
			pA							CO2
		file	control	No2	wash		diff	nS		tau (s))
		Cx26WT 161013_013	24	18	22		-5	-0.5		5.5
		Cx26WT 171013_010	15	20	19		3	0.3		4.9
		Cx26WT 171013_011	35	35	33		1	0.1		3.6
		Cx26WT 161013_009	7	8	10		-0.5	-0.05		7.8
		Cx26WT 161013_010	17	17	17		0	0		8
		Cx26WT 161013_012	23	17	16		-2.5	-0.25		7.1
		Cx26WT 161013_013	27	21	18		-1.5	-0.15		7.2
		Cx26WT 171013_003	2	4	3		1.5	0.15		13.4
		Cx26WT 171013_004	4	5	6		0	0		4.2
		Cx26WT 171013_008	20	23	27		-0.5	-0.05		2.6
		Cx26WT 171013_010	18	20	18		2	0.2		7.2
		Cx26WT 171013_011	34	37	34		3	0.3		4.8
							mean	0.00416667		6.35833
							sem	0.0669855		0.816539
							n	12		12
							T Test
							P	2.67482e-06		1.88304e-05
					WT	NO2
				mean	0.00416667	1.17778
				SEM	0.0669855	0.186918
				Time constants
					WT CO2	K125C NO2	K125C, R104C, NAC
				mean	6.35833	97.8889	103.167
				SEM	0.816539	18.8248	23.5222
